# Supplementary material for: A Machine Learning Method to Trace Cancer Primary Lesion Using Microarray-Based Gene Expression Data
Source: Front Oncol. 2022 Apr 21;12:832567. doi: 10.3389/fonc.2022.832567 (PMC9071249; doi:10.3389/fonc.2022.832567)
Supplement: Supplementary file 1 [file Table_1.xlsx]

## Sheet: TCGA_infor
TCGA_ID	cancer_type	metastatics_whether	primary_site	metastatics_site
TCGA-OR-A5JJ-01A	kindey cancer	NO	adrenal gland
TCGA-OR-A5LT-01A	kindey cancer	NO	adrenal gland
TCGA-OR-A5LH-01A	kindey cancer	NO	adrenal gland
TCGA-OR-A5K0-01A	kindey cancer	YES	adrenal gland	lung
TCGA-OR-A5K9-01A	kindey cancer	YES	adrenal gland	liver,lung
TCGA-OR-A5LD-01A	kindey cancer	YES	adrenal gland	lung
TCGA-OR-A5JK-01A	kindey cancer	NO	adrenal gland
TCGA-OR-A5K4-01A	kindey cancer	NO	adrenal gland
TCGA-P6-A5OF-01A	kindey cancer	YES	adrenal gland	liver,lung
TCGA-OR-A5JV-01A	kindey cancer	NO	adrenal gland
TCGA-OR-A5J5-01A	kindey cancer	NO	adrenal gland
TCGA-PK-A5H8-01A	kindey cancer	NO	adrenal gland
TCGA-OR-A5JG-01A	kindey cancer	NO	adrenal gland
TCGA-OR-A5LA-01A	kindey cancer	NO	adrenal gland
TCGA-OR-A5JY-01A	kindey cancer	YES	adrenal gland	liver,lung
TCGA-OR-A5LM-01A	kindey cancer	NO	adrenal gland
TCGA-OR-A5LP-01A	kindey cancer	NO	adrenal gland
TCGA-OR-A5JW-01A	kindey cancer	NO	adrenal gland
TCGA-OR-A5J7-01A	kindey cancer	YES	adrenal gland	liver,lung
TCGA-PK-A5H9-01A	kindey cancer	NO	adrenal gland
TCGA-OR-A5JI-01A	kindey cancer	NO	adrenal gland
TCGA-OR-A5L6-01A	kindey cancer	NO	adrenal gland
TCGA-OR-A5KZ-01A	kindey cancer	YES	adrenal gland	bone
TCGA-OR-A5KT-01A	kindey cancer	YES	adrenal gland	other
TCGA-OR-A5JB-01A	kindey cancer	NO	adrenal gland
TCGA-OR-A5LR-01A	kindey cancer	NO	adrenal gland
TCGA-OR-A5JL-01A	kindey cancer	NO	adrenal gland
TCGA-OR-A5K2-01A	kindey cancer	YES	adrenal gland	lung
TCGA-OR-A5JM-01A	kindey cancer	YES	adrenal gland	liver
TCGA-OR-A5L8-01A	kindey cancer	NO	adrenal gland
TCGA-OR-A5L3-01A	kindey cancer	NO	adrenal gland
TCGA-OR-A5JQ-01A	kindey cancer	NO	adrenal gland
TCGA-OR-A5KO-01A	kindey cancer	NO	adrenal gland
TCGA-OU-A5PI-01A	kindey cancer	YES	adrenal gland	lung
TCGA-OR-A5J9-01A	kindey cancer	YES	adrenal gland	lung
TCGA-OR-A5LL-01A	kindey cancer	YES	adrenal gland	liver
TCGA-OR-A5LN-01A	kindey cancer	NO	adrenal gland
TCGA-PK-A5HA-01A	kindey cancer	NO	adrenal gland
TCGA-OR-A5LG-01A	kindey cancer	YES	adrenal gland	lung
TCGA-OR-A5L4-01A	kindey cancer	NO	adrenal gland
TCGA-OR-A5L9-01A	kindey cancer	NO	adrenal gland
TCGA-OR-A5JP-01A	kindey cancer	NO	adrenal gland
TCGA-OR-A5L5-01A	kindey cancer	NO	adrenal gland
TCGA-OR-A5J2-01A	kindey cancer	YES	adrenal gland	soft tissue
TCGA-OR-A5LE-01A	kindey cancer	NO	adrenal gland
TCGA-PK-A5HB-01A	kindey cancer	YES	adrenal gland	lung
TCGA-OR-A5LB-01A	kindey cancer	YES	adrenal gland	liver
TCGA-OR-A5JC-01A	kindey cancer	NO	adrenal gland
TCGA-OR-A5KY-01A	kindey cancer	NO	adrenal gland
TCGA-OR-A5K5-01A	kindey cancer	YES	adrenal gland	liver,lung
TCGA-OR-A5JS-01A	kindey cancer	YES	adrenal gland	lung
TCGA-OR-A5LJ-01A	kindey cancer	YES	adrenal gland	lung
TCGA-OR-A5JD-01A	kindey cancer	NO	adrenal gland
TCGA-OR-A5JX-01A	kindey cancer	NO	adrenal gland
TCGA-OR-A5JF-01A	kindey cancer	NO	adrenal gland
TCGA-OR-A5JA-01A	kindey cancer	NO	adrenal gland
TCGA-OR-A5JR-01A	kindey cancer	NO	adrenal gland
TCGA-OR-A5KV-01A	kindey cancer	YES	adrenal gland	lung
TCGA-OR-A5J1-01A	kindey cancer	YES	adrenal gland	peritoneal surfaces
TCGA-P6-A5OG-01A	kindey cancer	YES	adrenal gland	lung,other
TCGA-OR-A5K3-01A	kindey cancer	NO	adrenal gland
TCGA-OR-A5JO-01A	kindey cancer	NO	adrenal gland
TCGA-OR-A5J8-01A	kindey cancer	NO	adrenal gland
TCGA-OR-A5LS-01A	kindey cancer	NO	adrenal gland
TCGA-OR-A5K8-01A	kindey cancer	NO	adrenal gland
TCGA-OR-A5JT-01A	kindey cancer	NO	adrenal gland
TCGA-OR-A5J6-01A	kindey cancer	NO	adrenal gland
TCGA-PA-A5YG-01A	kindey cancer	NO	adrenal gland
TCGA-OR-A5KX-01A	kindey cancer	YES	adrenal gland	bone
TCGA-OR-A5KW-01A	kindey cancer	NO	adrenal gland
TCGA-OR-A5LC-01A	kindey cancer	YES	adrenal gland	lung,lymph node
TCGA-OR-A5K6-01A	kindey cancer	YES	adrenal gland	liver
TCGA-OR-A5K1-01A	kindey cancer	NO	adrenal gland
TCGA-OR-A5J3-01A	kindey cancer	YES	adrenal gland	liver,lung
TCGA-OR-A5KU-01A	kindey cancer	NO	adrenal gland
TCGA-OR-A5LO-01A	kindey cancer	YES	adrenal gland	lung
TCGA-OR-A5JE-01A	kindey cancer	NO	adrenal gland
TCGA-OR-A5JZ-01A	kindey cancer	NO	adrenal gland
TCGA-OR-A5LK-01A	kindey cancer	NO	adrenal gland
TCGA-ZF-A9R7-01A	bladder cancer	NO	bladder
TCGA-FD-A3SO-01A	bladder cancer	NO	bladder
TCGA-E7-A97P-01A	bladder cancer	NO	bladder
TCGA-GU-A767-01A	bladder cancer	NO	bladder
TCGA-4Z-AA81-01A	bladder cancer	NO	bladder
TCGA-K4-A3WV-11A	bladder cancer	NO	bladder
TCGA-E7-A85H-01A	bladder cancer	NO	bladder
TCGA-E7-A8O8-01A	bladder cancer	NO	bladder
TCGA-XF-A9SM-01A	bladder cancer	NO	bladder
TCGA-DK-A3IN-01A	bladder cancer	NO	bladder
TCGA-BT-A2LA-11A	bladder cancer	NO	bladder
TCGA-2F-A9KR-01A	bladder cancer	YES	bladder	bone,lung
TCGA-E5-A4U1-01A	bladder cancer	YES	bladder	bone
TCGA-E7-A3Y1-01A	bladder cancer	NO	bladder
TCGA-FD-A6TC-01A	bladder cancer	NO	bladder
TCGA-FD-A5BV-01A	bladder cancer	NO	bladder
TCGA-DK-A2I4-01A	bladder cancer	NO	bladder
TCGA-UY-A78M-01A	bladder cancer	NO	bladder
TCGA-4Z-AA7R-01A	bladder cancer	NO	bladder
TCGA-HQ-A5NE-01A	bladder cancer	NO	bladder
TCGA-XF-AAMT-01A	bladder cancer	NO	bladder
TCGA-XF-A9SU-01A	bladder cancer	YES	bladder	bone,liver
TCGA-CF-A47S-01A	bladder cancer	NO	bladder
TCGA-FD-A6TK-01A	bladder cancer	NO	bladder
TCGA-E7-A5KF-01A	bladder cancer	NO	bladder
TCGA-UY-A78L-01A	bladder cancer	NO	bladder
TCGA-S5-A6DX-01A	bladder cancer	NO	bladder
TCGA-XF-A8HI-01A	bladder cancer	YES	bladder	lung,lymph node
TCGA-XF-A9T5-01A	bladder cancer	NO	bladder
TCGA-XF-A9SX-01A	bladder cancer	YES	bladder	lung
TCGA-G2-A2EK-01A	bladder cancer	NO	bladder
TCGA-ZF-A9RE-01A	bladder cancer	NO	bladder
TCGA-E7-A7DV-01A	bladder cancer	NO	bladder
TCGA-HQ-A2OF-01A	bladder cancer	NO	bladder
TCGA-XF-AAN1-01A	bladder cancer	NO	bladder
TCGA-DK-AA6P-01A	bladder cancer	YES	bladder	bone
TCGA-CF-A47Y-01A	bladder cancer	NO	bladder
TCGA-CF-A3MI-01A	bladder cancer	NO	bladder
TCGA-G2-A2EL-01A	bladder cancer	NO	bladder
TCGA-XF-AAMZ-01A	bladder cancer	NO	bladder
TCGA-DK-AA6L-01A	bladder cancer	YES	bladder	bone
TCGA-XF-A9T4-01A	bladder cancer	YES	bladder	lung
TCGA-K4-A6MB-01A	bladder cancer	NO	bladder
TCGA-UY-A8OB-01A	bladder cancer	NO	bladder
TCGA-DK-A1A5-01A	bladder cancer	NO	bladder
TCGA-2F-A9KQ-01A	bladder cancer	NO	bladder
TCGA-SY-A9G0-01A	bladder cancer	NO	bladder
TCGA-GV-A40G-01A	bladder cancer	NO	bladder
TCGA-FD-A5BX-01A	bladder cancer	NO	bladder
TCGA-BL-A13J-01A	bladder cancer	NO	bladder
TCGA-BT-A20N-11A	bladder cancer	NO	bladder
TCGA-ZF-AA54-01A	bladder cancer	NO	bladder
TCGA-GU-A766-01A	bladder cancer	NO	bladder
TCGA-LT-A8JT-01A	bladder cancer	NO	bladder
TCGA-FJ-A3Z9-01A	bladder cancer	NO	bladder
TCGA-DK-A1AC-01A	bladder cancer	NO	bladder
TCGA-GC-A6I3-11A	bladder cancer	NO	bladder
TCGA-C4-A0F1-01A	bladder cancer	NO	bladder
TCGA-G2-A2ES-01A	bladder cancer	NO	bladder
TCGA-XF-AAN4-01A	bladder cancer	NO	bladder
TCGA-4Z-AA83-01A	bladder cancer	NO	bladder
TCGA-4Z-AA7N-01A	bladder cancer	NO	bladder
TCGA-HQ-A2OE-01A	bladder cancer	NO	bladder
TCGA-UY-A8OC-01A	bladder cancer	NO	bladder
TCGA-GV-A3JV-01A	bladder cancer	NO	bladder
TCGA-XF-A9T8-01A	bladder cancer	NO	bladder
TCGA-KQ-A41S-01A	bladder cancer	NO	bladder
TCGA-CU-A3YL-01A	bladder cancer	NO	bladder
TCGA-E7-A7XN-01A	bladder cancer	NO	bladder
TCGA-DK-A2HX-01A	bladder cancer	NO	bladder
TCGA-CF-A8HY-01A	bladder cancer	NO	bladder
TCGA-4Z-AA7W-01A	bladder cancer	NO	bladder
TCGA-FD-A43U-01A	bladder cancer	NO	bladder
TCGA-BL-A0C8-01A	bladder cancer	NO	bladder
TCGA-BT-A0S7-01A	bladder cancer	NO	bladder
TCGA-ZF-A9R3-01A	bladder cancer	NO	bladder
TCGA-4Z-AA89-01A	bladder cancer	NO	bladder
TCGA-GU-A42P-01A	bladder cancer	NO	bladder
TCGA-FD-A3NA-01A	bladder cancer	NO	bladder
TCGA-E7-A5KE-01A	bladder cancer	NO	bladder
TCGA-ZF-AA4V-01A	bladder cancer	NO	bladder
TCGA-ZF-AA53-01A	bladder cancer	NO	bladder
TCGA-ZF-A9RM-01A	bladder cancer	NO	bladder
TCGA-BL-A13I-01A	bladder cancer	NO	bladder
TCGA-CU-A72E-01A	bladder cancer	NO	bladder
TCGA-CF-A47W-01A	bladder cancer	NO	bladder
TCGA-GC-A3I6-01A	bladder cancer	NO	bladder
TCGA-FD-A6TA-01A	bladder cancer	NO	bladder
TCGA-CF-A47X-01A	bladder cancer	NO	bladder
TCGA-ZF-AA51-01A	bladder cancer	NO	bladder
TCGA-FD-A62O-01A	bladder cancer	NO	bladder
TCGA-BL-A3JM-01A	bladder cancer	NO	bladder
TCGA-FJ-A3ZF-01A	bladder cancer	NO	bladder
TCGA-CU-A0YO-01A	bladder cancer	NO	bladder
TCGA-CF-A5UA-01A	bladder cancer	NO	bladder
TCGA-K4-AAQO-01A	bladder cancer	NO	bladder
TCGA-FD-A3SM-01A	bladder cancer	NO	bladder
TCGA-FD-A62N-01A	bladder cancer	NO	bladder
TCGA-BT-A20J-01A	bladder cancer	NO	bladder
TCGA-FT-A61P-01A	bladder cancer	NO	bladder
TCGA-DK-AA77-01A	bladder cancer	NO	bladder
TCGA-ZF-AA5N-01A	bladder cancer	NO	bladder
TCGA-DK-AA6U-01A	bladder cancer	NO	bladder
TCGA-BT-A20O-01A	bladder cancer	NO	bladder
TCGA-GD-A3OS-01A	bladder cancer	NO	bladder
TCGA-XF-A9SZ-01A	bladder cancer	YES	bladder	liver,lung
TCGA-4Z-AA82-01A	bladder cancer	YES	bladder	bone
TCGA-GD-A3OP-11A	bladder cancer	NO	bladder
TCGA-DK-AA76-01A	bladder cancer	NO	bladder
TCGA-DK-A3IL-01A	bladder cancer	NO	bladder
TCGA-E7-A678-01A	bladder cancer	NO	bladder
TCGA-ZF-A9R1-01A	bladder cancer	NO	bladder
TCGA-XF-A9SH-01A	bladder cancer	NO	bladder
TCGA-FD-A5BU-01A	bladder cancer	NO	bladder
TCGA-C4-A0F7-01A	bladder cancer	NO	bladder
TCGA-C4-A0F0-01A	bladder cancer	NO	bladder
TCGA-FD-A3N5-01A	bladder cancer	NO	bladder
TCGA-ZF-A9R5-01A	bladder cancer	NO	bladder
TCGA-CU-A3KJ-01A	bladder cancer	NO	bladder
TCGA-BT-A42E-01A	bladder cancer	NO	bladder
TCGA-FD-A43X-01A	bladder cancer	NO	bladder
TCGA-ZF-AA4R-01A	bladder cancer	NO	bladder
TCGA-BT-A20T-01A	bladder cancer	NO	bladder
TCGA-E7-A7DU-01A	bladder cancer	NO	bladder
TCGA-DK-A3WY-01A	bladder cancer	NO	bladder
TCGA-G2-A2EF-01A	bladder cancer	NO	bladder
TCGA-BT-A20V-01A	bladder cancer	NO	bladder
TCGA-K4-A3WV-01A	bladder cancer	NO	bladder
TCGA-GU-AATQ-01A	bladder cancer	NO	bladder
TCGA-CF-A3MF-01A	bladder cancer	NO	bladder
TCGA-CF-A47T-01A	bladder cancer	NO	bladder
TCGA-YC-A8S6-01A	bladder cancer	NO	bladder
TCGA-DK-A3IS-01A	bladder cancer	NO	bladder
TCGA-XF-A9SJ-01A	bladder cancer	NO	bladder
TCGA-DK-AA6T-01A	bladder cancer	NO	bladder
TCGA-BT-A20N-01A	bladder cancer	NO	bladder
TCGA-XF-AAMW-01A	bladder cancer	NO	bladder
TCGA-BT-A3PJ-01A	bladder cancer	NO	bladder
TCGA-GC-A3OO-01A	bladder cancer	NO	bladder
TCGA-BT-A2LB-11A	bladder cancer	NO	bladder
TCGA-E7-A6ME-01A	bladder cancer	NO	bladder
TCGA-XF-AAN5-01A	bladder cancer	NO	bladder
TCGA-FD-A3SN-01A	bladder cancer	YES	bladder	lung
TCGA-ZF-A9R2-01A	bladder cancer	NO	bladder
TCGA-ZF-AA4T-01A	bladder cancer	YES	bladder	lung
TCGA-E7-A4IJ-01A	bladder cancer	NO	bladder
TCGA-FD-A6TE-01A	bladder cancer	NO	bladder
TCGA-H4-A2HO-01A	bladder cancer	NO	bladder
TCGA-FD-A6TB-01A	bladder cancer	NO	bladder
TCGA-XF-AAN3-01A	bladder cancer	NO	bladder
TCGA-FD-A3B8-01A	bladder cancer	NO	bladder
TCGA-CU-A0YN-01A	bladder cancer	NO	bladder
TCGA-FD-A5BZ-01A	bladder cancer	YES	bladder	bone
TCGA-BT-A20P-01A	bladder cancer	NO	bladder
TCGA-XF-A8HD-01A	bladder cancer	NO	bladder
TCGA-GV-A3JX-01A	bladder cancer	NO	bladder
TCGA-H4-A2HQ-01A	bladder cancer	NO	bladder
TCGA-XF-A9SP-01A	bladder cancer	NO	bladder
TCGA-DK-A3IK-01A	bladder cancer	NO	bladder
TCGA-C4-A0F6-01A	bladder cancer	NO	bladder
TCGA-CF-A7I0-01A	bladder cancer	NO	bladder
TCGA-FD-A3B6-01A	bladder cancer	NO	bladder
TCGA-GU-A764-01A	bladder cancer	NO	bladder
TCGA-GU-A42R-01A	bladder cancer	NO	bladder
TCGA-DK-A6B6-01A	bladder cancer	NO	bladder
TCGA-R3-A69X-01A	bladder cancer	NO	bladder
TCGA-5N-A9KM-01A	bladder cancer	NO	bladder
TCGA-FD-A6TD-01A	bladder cancer	NO	bladder
TCGA-GC-A3BM-11A	bladder cancer	NO	bladder
TCGA-4Z-AA7M-01A	bladder cancer	NO	bladder
TCGA-ZF-AA56-01A	bladder cancer	YES	bladder	liver
TCGA-CU-A0YR-11A	bladder cancer	NO	bladder
TCGA-XF-A8HH-01A	bladder cancer	NO	bladder
TCGA-C4-A0EZ-01A	bladder cancer	NO	bladder
TCGA-XF-AAML-01A	bladder cancer	NO	bladder
TCGA-K4-A54R-11A	bladder cancer	NO	bladder
TCGA-ZF-AA58-01A	bladder cancer	NO	bladder
TCGA-UY-A9PA-01A	bladder cancer	NO	bladder
TCGA-G2-AA3F-01A	bladder cancer	NO	bladder
TCGA-FJ-A871-01A	bladder cancer	NO	bladder
TCGA-ZF-A9RN-01A	bladder cancer	YES	bladder	lung
TCGA-GC-A3RB-01A	bladder cancer	NO	bladder
TCGA-UY-A9PF-01A	bladder cancer	NO	bladder
TCGA-YC-A89H-01A	bladder cancer	NO	bladder
TCGA-XF-AAMQ-01A	bladder cancer	NO	bladder
TCGA-FD-A3B4-01A	bladder cancer	NO	bladder
TCGA-DK-A1AB-01A	bladder cancer	NO	bladder
TCGA-ZF-AA4N-01A	bladder cancer	NO	bladder
TCGA-BT-A20X-01A	bladder cancer	NO	bladder
TCGA-GV-A3JW-01A	bladder cancer	NO	bladder
TCGA-UY-A8OD-01A	bladder cancer	NO	bladder
TCGA-2F-A9KT-01A	bladder cancer	NO	bladder
TCGA-ZF-AA5H-01A	bladder cancer	NO	bladder
TCGA-XF-A9T2-01A	bladder cancer	NO	bladder
TCGA-BT-A20Q-11A	bladder cancer	NO	bladder
TCGA-DK-A3WX-01A	bladder cancer	YES	bladder	bone,lung
TCGA-GD-A2C5-11A	bladder cancer	NO	bladder
TCGA-YF-AA3L-01A	bladder cancer	NO	bladder
TCGA-BT-A2LA-01A	bladder cancer	NO	bladder
TCGA-4Z-AA87-01A	bladder cancer	NO	bladder
TCGA-BT-A2LB-01A	bladder cancer	NO	bladder
TCGA-XF-A8HB-01A	bladder cancer	NO	bladder
TCGA-DK-A2I6-01A	bladder cancer	NO	bladder
TCGA-ZF-AA4X-01A	bladder cancer	NO	bladder
TCGA-E7-A7PW-01A	bladder cancer	NO	bladder
TCGA-4Z-AA7S-01A	bladder cancer	NO	bladder
TCGA-CF-A3MH-01A	bladder cancer	NO	bladder
TCGA-DK-A6B2-01A	bladder cancer	YES	bladder	bone,liver,lymph node
TCGA-4Z-AA86-01A	bladder cancer	NO	bladder
TCGA-BL-A0C8-01B	bladder cancer	NO	bladder
TCGA-5N-A9KI-01A	bladder cancer	NO	bladder
TCGA-XF-A9SL-01A	bladder cancer	NO	bladder
TCGA-XF-AAN2-01A	bladder cancer	NO	bladder
TCGA-CF-A9FL-01A	bladder cancer	NO	bladder
TCGA-CF-A9FM-01A	bladder cancer	NO	bladder
TCGA-ZF-A9RD-01A	bladder cancer	NO	bladder
TCGA-G2-AA3D-01A	bladder cancer	NO	bladder
TCGA-DK-A2I2-01A	bladder cancer	NO	bladder
TCGA-FD-A62S-01A	bladder cancer	NO	bladder
TCGA-MV-A51V-01A	bladder cancer	NO	bladder
TCGA-E5-A2PC-01A	bladder cancer	NO	bladder
TCGA-DK-A3X2-01A	bladder cancer	YES	bladder	bone,liver
TCGA-GD-A76B-01A	bladder cancer	NO	bladder
TCGA-GC-A6I1-01A	bladder cancer	NO	bladder
TCGA-BL-A13J-01B	bladder cancer	NO	bladder
TCGA-XF-A9SK-01A	bladder cancer	YES	bladder	bone
TCGA-DK-A1AD-01A	bladder cancer	NO	bladder
TCGA-K4-A5RI-01A	bladder cancer	NO	bladder
TCGA-FD-A3SQ-01A	bladder cancer	NO	bladder
TCGA-GV-A3QF-01A	bladder cancer	NO	bladder
TCGA-CU-A0YN-11A	bladder cancer	NO	bladder
TCGA-G2-A3VY-01A	bladder cancer	NO	bladder
TCGA-XF-AAN8-01A	bladder cancer	NO	bladder
TCGA-CU-A3QU-01A	bladder cancer	NO	bladder
TCGA-BT-A20R-11A	bladder cancer	NO	bladder
TCGA-DK-A6AW-01A	bladder cancer	NO	bladder
TCGA-GC-A3BM-01A	bladder cancer	NO	bladder
TCGA-GV-A6ZA-01A	bladder cancer	NO	bladder
TCGA-G2-A2EJ-01A	bladder cancer	NO	bladder
TCGA-FD-A43N-01A	bladder cancer	NO	bladder
TCGA-XF-AAMJ-01A	bladder cancer	NO	bladder
TCGA-GU-A763-01A	bladder cancer	YES	bladder	lung
TCGA-G2-A2EC-01A	bladder cancer	NO	bladder
TCGA-FD-A3B7-01A	bladder cancer	NO	bladder
TCGA-FD-A5C0-01A	bladder cancer	NO	bladder
TCGA-FD-A5BS-01A	bladder cancer	NO	bladder
TCGA-BT-A20W-01A	bladder cancer	NO	bladder
TCGA-UY-A78O-01A	bladder cancer	NO	bladder
TCGA-FD-A3B5-01A	bladder cancer	NO	bladder
TCGA-BL-A0C8-01A	bladder cancer	NO	bladder
TCGA-BT-A42C-01A	bladder cancer	NO	bladder
TCGA-CF-A8HX-01A	bladder cancer	NO	bladder
TCGA-PQ-A6FI-01A	bladder cancer	NO	bladder
TCGA-FJ-A3Z7-01A	bladder cancer	NO	bladder
TCGA-XF-A8HC-01A	bladder cancer	NO	bladder
TCGA-LC-A66R-01A	bladder cancer	NO	bladder
TCGA-E7-A8O7-01A	bladder cancer	NO	bladder
TCGA-UY-A9PB-01A	bladder cancer	NO	bladder
TCGA-FD-A6TI-01A	bladder cancer	NO	bladder
TCGA-G2-AA3B-01A	bladder cancer	NO	bladder
TCGA-K4-A54R-01A	bladder cancer	NO	bladder
TCGA-DK-A1AA-01A	bladder cancer	NO	bladder
TCGA-CU-A5W6-01A	bladder cancer	NO	bladder
TCGA-DK-AA6R-01A	bladder cancer	NO	bladder
TCGA-BT-A3PH-01A	bladder cancer	NO	bladder
TCGA-BL-A13I-01B	bladder cancer	NO	bladder
TCGA-G2-A3IB-01A	bladder cancer	NO	bladder
TCGA-2F-A9KP-01A	bladder cancer	YES	bladder	bone,liver,lung,other
TCGA-DK-A3IT-01A	bladder cancer	NO	bladder
TCGA-FD-A43P-01A	bladder cancer	NO	bladder
TCGA-DK-A3IV-01A	bladder cancer	NO	bladder
TCGA-2F-A9KW-01A	bladder cancer	YES	bladder	bone
TCGA-GU-A762-01A	bladder cancer	NO	bladder
TCGA-XF-AAME-01A	bladder cancer	YES	bladder	liver,lung
TCGA-XF-AAN0-01A	bladder cancer	NO	bladder
TCGA-FD-A62P-01A	bladder cancer	NO	bladder
TCGA-CF-A47V-01A	bladder cancer	NO	bladder
TCGA-XF-A9SI-01A	bladder cancer	NO	bladder
TCGA-GU-A42Q-01A	bladder cancer	NO	bladder
TCGA-BT-A42F-01A	bladder cancer	NO	bladder
TCGA-ZF-A9RF-01A	bladder cancer	NO	bladder
TCGA-KQ-A41N-01A	bladder cancer	NO	bladder
TCGA-GD-A3OQ-01A	bladder cancer	NO	bladder
TCGA-BT-A20U-01A	bladder cancer	NO	bladder
TCGA-XF-A9SW-01A	bladder cancer	NO	bladder
TCGA-FD-A3B3-01A	bladder cancer	NO	bladder
TCGA-ZF-A9RC-01A	bladder cancer	NO	bladder
TCGA-E7-A6MD-01A	bladder cancer	NO	bladder
TCGA-E5-A4TZ-01A	bladder cancer	NO	bladder
TCGA-ZF-A9R4-01A	bladder cancer	NO	bladder
TCGA-GV-A3QH-01A	bladder cancer	NO	bladder
TCGA-BT-A0YX-01A	bladder cancer	NO	bladder
TCGA-FT-A3EE-01A	bladder cancer	NO	bladder
TCGA-ZF-A9RL-01A	bladder cancer	NO	bladder
TCGA-ZF-A9R9-01A	bladder cancer	YES	bladder	liver,other
TCGA-DK-A1A7-01A	bladder cancer	NO	bladder
TCGA-FD-A3SR-01A	bladder cancer	NO	bladder
TCGA-GU-AATP-01A	bladder cancer	NO	bladder
TCGA-DK-AA6X-01A	bladder cancer	NO	bladder
TCGA-XF-A9T3-01A	bladder cancer	NO	bladder
TCGA-PQ-A6FN-01A	bladder cancer	NO	bladder
TCGA-CF-A1HR-01A	bladder cancer	NO	bladder
TCGA-E7-A3X6-01A	bladder cancer	NO	bladder
TCGA-DK-A3WW-01A	bladder cancer	NO	bladder
TCGA-XF-AAMY-01A	bladder cancer	YES	bladder	lung
TCGA-K4-A3WS-01A	bladder cancer	NO	bladder
TCGA-GC-A3YS-01A	bladder cancer	NO	bladder
TCGA-DK-A1AF-01A	bladder cancer	NO	bladder
TCGA-LT-A5Z6-01A	bladder cancer	NO	bladder
TCGA-GC-A4ZW-01A	bladder cancer	NO	bladder
TCGA-K4-A4AB-01B	bladder cancer	NO	bladder
TCGA-DK-AA74-01A	bladder cancer	NO	bladder
TCGA-G2-A2EO-01A	bladder cancer	NO	bladder
TCGA-DK-A1AG-01A	bladder cancer	NO	bladder
TCGA-GV-A3JZ-01A	bladder cancer	NO	bladder
TCGA-XF-A9SV-01A	bladder cancer	YES	bladder	lung
TCGA-UY-A78K-01A	bladder cancer	NO	bladder
TCGA-FD-A6TH-01A	bladder cancer	NO	bladder
TCGA-DK-AA6W-01A	bladder cancer	NO	bladder
TCGA-CF-A3MG-01A	bladder cancer	NO	bladder
TCGA-GD-A3OQ-11A	bladder cancer	NO	bladder
TCGA-DK-A3X1-01A	bladder cancer	NO	bladder
TCGA-DK-A1A6-01A	bladder cancer	NO	bladder
TCGA-XF-AAMG-01A	bladder cancer	NO	bladder
TCGA-E7-A541-01A	bladder cancer	NO	bladder
TCGA-K4-A5RI-11A	bladder cancer	NO	bladder
TCGA-XF-A8HE-01A	bladder cancer	NO	bladder
TCGA-BL-A13J-11A	bladder cancer	NO	bladder
TCGA-DK-AA6Q-01A	bladder cancer	YES	bladder	liver
TCGA-UY-A78N-01A	bladder cancer	NO	bladder
TCGA-DK-AA75-01A	bladder cancer	YES	bladder	bone
TCGA-ZF-AA5P-01A	bladder cancer	NO	bladder
TCGA-GC-A3WC-01A	bladder cancer	NO	bladder
TCGA-K4-A4AC-01A	bladder cancer	NO	bladder
TCGA-FD-A3SL-01A	bladder cancer	NO	bladder
TCGA-K4-A5RH-01A	bladder cancer	YES	bladder	lung
TCGA-FD-A5C1-01A	bladder cancer	NO	bladder
TCGA-BL-A13J-01A	bladder cancer	NO	bladder
TCGA-XF-AAN7-01A	bladder cancer	NO	bladder
TCGA-2F-A9KO-01A	bladder cancer	YES	bladder	bone,liver,other
TCGA-DK-A3IM-01A	bladder cancer	NO	bladder
TCGA-FD-A3SS-01A	bladder cancer	NO	bladder
TCGA-UY-A9PE-01A	bladder cancer	NO	bladder
TCGA-GV-A40E-01A	bladder cancer	NO	bladder
TCGA-BT-A2LD-01A	bladder cancer	NO	bladder
TCGA-UY-A9PD-01A	bladder cancer	NO	bladder
TCGA-DK-A3IQ-01A	bladder cancer	NO	bladder
TCGA-E7-A4XJ-01A	bladder cancer	NO	bladder
TCGA-XF-A9T6-01A	bladder cancer	NO	bladder
TCGA-FD-A43Y-01A	bladder cancer	NO	bladder
TCGA-S5-AA26-01A	bladder cancer	NO	bladder
TCGA-YC-A9TC-01A	bladder cancer	NO	bladder
TCGA-GV-A3QG-01A	bladder cancer	YES	bladder	lung
TCGA-K4-A6FZ-01A	bladder cancer	NO	bladder
TCGA-KQ-A41R-01A	bladder cancer	NO	bladder
TCGA-DK-AA6M-01A	bladder cancer	NO	bladder
TCGA-ZF-AA52-01A	bladder cancer	NO	bladder
TCGA-K4-A5RJ-01A	bladder cancer	NO	bladder
TCGA-HQ-A5ND-01A	bladder cancer	YES	bladder	lymph node
TCGA-BT-A3PK-01A	bladder cancer	NO	bladder
TCGA-FD-A3N6-01A	bladder cancer	NO	bladder
TCGA-UY-A78P-01A	bladder cancer	NO	bladder
TCGA-BT-A20Q-01A	bladder cancer	NO	bladder
TCGA-CU-A0YR-01A	bladder cancer	NO	bladder
TCGA-SY-A9G5-01A	bladder cancer	NO	bladder
TCGA-4Z-AA84-01A	bladder cancer	NO	bladder
TCGA-4Z-AA7Q-01A	bladder cancer	NO	bladder
TCGA-FD-A5BT-01A	bladder cancer	NO	bladder
TCGA-CF-A27C-01A	bladder cancer	NO	bladder
TCGA-E7-A6MF-01A	bladder cancer	NO	bladder
TCGA-FD-A6TF-01A	bladder cancer	NO	bladder
TCGA-XF-AAMR-01A	bladder cancer	NO	bladder
TCGA-XF-A8HF-01A	bladder cancer	NO	bladder
TCGA-ZF-AA4U-01A	bladder cancer	YES	bladder	bone
TCGA-E7-A97Q-01A	bladder cancer	NO	bladder
TCGA-ZF-A9R0-01A	bladder cancer	NO	bladder
TCGA-FD-A43S-01A	bladder cancer	NO	bladder
TCGA-XF-A8HG-01A	bladder cancer	YES	bladder	liver
TCGA-K4-A83P-01A	bladder cancer	YES	bladder	liver
TCGA-GD-A2C5-01A	bladder cancer	NO	bladder
TCGA-XF-AAMX-01A	bladder cancer	NO	bladder
TCGA-DK-A1AE-01A	bladder cancer	NO	bladder
TCGA-FJ-A3ZE-01A	bladder cancer	NO	bladder
TCGA-DK-A2I1-01A	bladder cancer	NO	bladder
TCGA-DK-A6B0-01A	bladder cancer	NO	bladder
TCGA-FD-A5BR-01A	bladder cancer	NO	bladder
TCGA-BT-A20U-11A	bladder cancer	NO	bladder
TCGA-GD-A3OP-01A	bladder cancer	NO	bladder
TCGA-KQ-A41P-01A	bladder cancer	NO	bladder
TCGA-UY-A9PH-01A	bladder cancer	NO	bladder
TCGA-FD-A5BY-01A	bladder cancer	NO	bladder
TCGA-K4-A3WU-01B	bladder cancer	NO	bladder
TCGA-FD-A3SJ-01A	bladder cancer	YES	bladder	liver,lung,lymph node
TCGA-E7-A519-01A	bladder cancer	NO	bladder
TCGA-DK-A3IU-01A	bladder cancer	NO	bladder
TCGA-XF-A9T0-01A	bladder cancer	NO	bladder
TCGA-YF-AA3M-01A	bladder cancer	NO	bladder
TCGA-4Z-AA7Y-01A	bladder cancer	NO	bladder
TCGA-BT-A20W-11A	bladder cancer	NO	bladder
TCGA-KQ-A41Q-01A	bladder cancer	NO	bladder
TCGA-FD-A3SP-01A	bladder cancer	NO	bladder
TCGA-GC-A6I3-01A	bladder cancer	NO	bladder
TCGA-4Z-AA80-01A	bladder cancer	NO	bladder
TCGA-G2-A3IE-01A	bladder cancer	NO	bladder
TCGA-CF-A9FF-01A	bladder cancer	NO	bladder
TCGA-DK-A6B5-01A	bladder cancer	NO	bladder
TCGA-GC-A3RC-01A	bladder cancer	NO	bladder
TCGA-GV-A3QK-01B	bladder cancer	NO	bladder
TCGA-CF-A1HS-01A	bladder cancer	NO	bladder
TCGA-DK-AA71-01A	bladder cancer	NO	bladder
TCGA-KQ-A41O-01A	bladder cancer	NO	bladder
TCGA-BL-A13I-01A	bladder cancer	NO	bladder
TCGA-E7-A677-01A	bladder cancer	NO	bladder
TCGA-DK-A6B1-01A	bladder cancer	NO	bladder
TCGA-CF-A5U8-01A	bladder cancer	NO	bladder
TCGA-GC-A3WC-11A	bladder cancer	NO	bladder
TCGA-GU-AATO-01A	bladder cancer	NO	bladder
TCGA-CF-A9FH-01A	bladder cancer	NO	bladder
TCGA-FD-A6TG-01A	bladder cancer	NO	bladder
TCGA-4Z-AA7O-01A	bladder cancer	NO	bladder
TCGA-GV-A3QI-01A	bladder cancer	NO	bladder
TCGA-DK-A6AV-01A	bladder cancer	NO	bladder
TCGA-DK-A1A3-01A	bladder cancer	NO	bladder
TCGA-GD-A6C6-01A	bladder cancer	NO	bladder
TCGA-GC-A3RD-01A	bladder cancer	NO	bladder
TCGA-BT-A20R-01A	bladder cancer	NO	bladder
TCGA-E2-A15G-01A	breast cancer	NO	breast
TCGA-E2-A1B5-01A	breast cancer	NO	breast
TCGA-EW-A2FS-01A	breast cancer	NO	breast
TCGA-EW-A1P7-01A	breast cancer	NO	breast
TCGA-LL-A5YO-01A	breast cancer	NO	breast
TCGA-BH-A1FN-01A	breast cancer	NO	breast
TCGA-A7-A3RF-01A	breast cancer	NO	breast
TCGA-E9-A1NG-01A	breast cancer	NO	breast
TCGA-D8-A1XB-01A	breast cancer	NO	breast
TCGA-A8-A07F-01A	breast cancer	NO	breast
TCGA-AR-A5QQ-01A	breast cancer	YES	breast	bone,liver,lung,other
TCGA-A2-A3XT-01A	breast cancer	NO	breast
TCGA-OL-A5RY-01A	breast cancer	NO	breast
TCGA-A7-A26I-01B	breast cancer	NO	breast
TCGA-LL-A50Y-01A	breast cancer	NO	breast
TCGA-C8-A1HO-01A	breast cancer	NO	breast
TCGA-AR-A24L-01A	breast cancer	NO	breast
TCGA-AN-A0FX-01A	breast cancer	NO	breast
TCGA-A7-A13H-01A	breast cancer	NO	breast
TCGA-A8-A06N-01A	breast cancer	NO	breast
TCGA-E2-A150-01A	breast cancer	NO	breast
TCGA-AC-A23H-01A	breast cancer	NO	breast
TCGA-A7-A0DC-01B	breast cancer	NO	breast
TCGA-BH-A0BA-01A	breast cancer	NO	breast
TCGA-EW-A1PB-01A	breast cancer	NO	breast
TCGA-A2-A4S2-01A	breast cancer	NO	breast
TCGA-A7-A0CE-01A	breast cancer	NO	breast
TCGA-A8-A091-01A	breast cancer	NO	breast
TCGA-A2-A0EV-01A	breast cancer	NO	breast
TCGA-UL-AAZ6-01A	breast cancer	NO	breast
TCGA-E2-A576-01A	breast cancer	NO	breast
TCGA-A8-A07S-01A	breast cancer	NO	breast
TCGA-C8-A12P-01A	breast cancer	NO	breast
TCGA-EW-A1PF-01A	breast cancer	NO	breast
TCGA-AN-A0XN-01A	breast cancer	NO	breast
TCGA-E9-A1R5-01A	breast cancer	NO	breast
TCGA-LL-A5YL-01A	breast cancer	NO	breast
TCGA-AR-A2LL-01A	breast cancer	NO	breast
TCGA-AO-A1KQ-01A	breast cancer	NO	breast
TCGA-BH-A0DI-01A	breast cancer	NO	breast
TCGA-D8-A1X8-01A	breast cancer	NO	breast
TCGA-A2-A0D0-01A	breast cancer	NO	breast
TCGA-E9-A54X-01A	breast cancer	NO	breast
TCGA-A7-A0DB-01A	breast cancer	NO	breast
TCGA-C8-A26W-01A	breast cancer	NO	breast
TCGA-E2-A1IN-01A	breast cancer	NO	breast
TCGA-GM-A2DK-01A	breast cancer	NO	breast
TCGA-E2-A15A-06A	breast cancer	YES	breast
TCGA-EW-A3U0-01A	breast cancer	NO	breast
TCGA-PE-A5DD-01A	breast cancer	NO	breast
TCGA-BH-A209-11A	breast cancer	NO	breast
TCGA-BH-A0BC-01A	breast cancer	NO	breast
TCGA-AR-A0U3-01A	breast cancer	NO	breast
TCGA-D8-A27F-01A	breast cancer	NO	breast
TCGA-A8-A08O-01A	breast cancer	NO	breast
TCGA-BH-A0HB-01A	breast cancer	NO	breast
TCGA-BH-A1FB-01A	breast cancer	NO	breast
TCGA-EW-A6S9-01A	breast cancer	NO	breast
TCGA-E9-A1R0-01A	breast cancer	NO	breast
TCGA-BH-A0HN-01A	breast cancer	NO	breast
TCGA-E9-A1NH-01A	breast cancer	NO	breast
TCGA-D8-A3Z6-01A	breast cancer	NO	breast
TCGA-B6-A0RV-01A	breast cancer	NO	breast
TCGA-A2-A0T1-01A	breast cancer	NO	breast
TCGA-A8-A09G-01A	breast cancer	NO	breast
TCGA-BH-A0C3-11A	breast cancer	NO	breast
TCGA-OL-A5RU-01A	breast cancer	NO	breast
TCGA-E2-A1B0-01A	breast cancer	NO	breast
TCGA-B6-A401-01A	breast cancer	NO	breast
TCGA-E2-A154-01A	breast cancer	NO	breast
TCGA-AO-A0JI-01A	breast cancer	NO	breast
TCGA-BH-A0HA-01A	breast cancer	NO	breast
TCGA-E2-A1IU-01A	breast cancer	NO	breast
TCGA-BH-A18T-01A	breast cancer	NO	breast
TCGA-BH-A203-01A	breast cancer	NO	breast
TCGA-AR-A2LO-01A	breast cancer	NO	breast
TCGA-E2-A15K-06A	breast cancer	YES	breast
TCGA-BH-A201-01A	breast cancer	NO	breast
TCGA-C8-A8HQ-01A	breast cancer	NO	breast
TCGA-B6-A0RL-01A	breast cancer	NO	breast
TCGA-A2-A0SU-01A	breast cancer	NO	breast
TCGA-AO-A1KR-01A	breast cancer	NO	breast
TCGA-GM-A3XG-01A	breast cancer	NO	breast
TCGA-E9-A1R6-01A	breast cancer	NO	breast
TCGA-3C-AALI-01A	breast cancer	NO	breast
TCGA-BH-A0B6-01A	breast cancer	NO	breast
TCGA-AR-A24W-01A	breast cancer	NO	breast
TCGA-E9-A1RD-11A	breast cancer	NO	breast
TCGA-AC-A7VB-01A	breast cancer	NO	breast
TCGA-AR-A2LE-01A	breast cancer	NO	breast
TCGA-AN-A041-01A	breast cancer	NO	breast
TCGA-D8-A27R-01A	breast cancer	NO	breast
TCGA-AR-A1AS-01A	breast cancer	NO	breast
TCGA-A7-A4SA-01A	breast cancer	NO	breast
TCGA-E9-A247-01A	breast cancer	NO	breast
TCGA-EW-A6SB-01A	breast cancer	NO	breast
TCGA-AR-A1AO-01A	breast cancer	NO	breast
TCGA-AN-A049-01A	breast cancer	NO	breast
TCGA-E9-A244-01A	breast cancer	NO	breast
TCGA-C8-A12M-01A	breast cancer	NO	breast
TCGA-E9-A227-01A	breast cancer	NO	breast
TCGA-A7-A0D9-11A	breast cancer	NO	breast
TCGA-GM-A5PV-01A	breast cancer	NO	breast
TCGA-AR-A1AN-01A	breast cancer	NO	breast
TCGA-C8-A12T-01A	breast cancer	NO	breast
TCGA-AC-A8OS-01A	breast cancer	NO	breast
TCGA-BH-A0H9-01A	breast cancer	NO	breast
TCGA-BH-A0E2-01A	breast cancer	NO	breast
TCGA-A8-A090-01A	breast cancer	NO	breast
TCGA-E2-A1IG-11A	breast cancer	NO	breast
TCGA-AC-A2FO-01A	breast cancer	NO	breast
TCGA-A8-A0A9-01A	breast cancer	NO	breast
TCGA-A7-A13E-11A	breast cancer	NO	breast
TCGA-E2-A15A-01A	breast cancer	YES	breast
TCGA-A2-A0ER-01A	breast cancer	NO	breast
TCGA-BH-A0C1-01B	breast cancer	NO	breast
TCGA-AO-A12B-01A	breast cancer	NO	breast
TCGA-AN-A0FZ-01A	breast cancer	NO	breast
TCGA-EW-A1OW-01A	breast cancer	NO	breast
TCGA-LL-A6FR-01A	breast cancer	NO	breast
TCGA-AN-A046-01A	breast cancer	NO	breast
TCGA-OL-A66L-01A	breast cancer	NO	breast
TCGA-OL-A66J-01A	breast cancer	NO	breast
TCGA-E2-A15I-11A	breast cancer	NO	breast
TCGA-D8-A1JU-01A	breast cancer	NO	breast
TCGA-BH-A1FR-01A	breast cancer	NO	breast
TCGA-BH-A0H7-01A	breast cancer	NO	breast
TCGA-B6-A0RS-01A	breast cancer	NO	breast
TCGA-LL-A5YP-01A	breast cancer	NO	breast
TCGA-AC-A2QH-01B	breast cancer	NO	breast
TCGA-A2-A0YK-01A	breast cancer	NO	breast
TCGA-AO-A03O-01A	breast cancer	NO	breast
TCGA-D8-A1JN-01A	breast cancer	NO	breast
TCGA-AN-A0XR-01A	breast cancer	NO	breast
TCGA-D8-A1XV-01A	breast cancer	NO	breast
TCGA-AR-A1AH-01A	breast cancer	NO	breast
TCGA-E9-A1N6-01A	breast cancer	NO	breast
TCGA-W8-A86G-01A	breast cancer	NO	breast
TCGA-A2-A1G4-01A	breast cancer	NO	breast
TCGA-B6-A0WY-01A	breast cancer	NO	breast
TCGA-BH-A1EV-01A	breast cancer	NO	breast
TCGA-B6-A0IO-01A	breast cancer	NO	breast
TCGA-C8-A12U-01A	breast cancer	NO	breast
TCGA-D8-A1XW-01A	breast cancer	NO	breast
TCGA-AO-A0JG-01A	breast cancer	NO	breast
TCGA-A8-A07J-01A	breast cancer	NO	breast
TCGA-OL-A66O-01A	breast cancer	NO	breast
TCGA-D8-A27I-01A	breast cancer	NO	breast
TCGA-A7-A13G-11A	breast cancer	NO	breast
TCGA-JL-A3YW-01A	breast cancer	NO	breast
TCGA-B6-A0IM-01A	breast cancer	NO	breast
TCGA-A7-A13D-01B	breast cancer	NO	breast
TCGA-BH-A1ES-06A	breast cancer	YES	breast
TCGA-A7-A0DC-11A	breast cancer	NO	breast
TCGA-AC-A23G-01A	breast cancer	NO	breast
TCGA-B6-A0RI-01A	breast cancer	NO	breast
TCGA-D8-A1Y2-01A	breast cancer	NO	breast
TCGA-AR-A255-01A	breast cancer	NO	breast
TCGA-E9-A1NA-01A	breast cancer	NO	breast
TCGA-E9-A1RA-01A	breast cancer	NO	breast
TCGA-AC-A5XU-01A	breast cancer	NO	breast
TCGA-BH-A18K-01A	breast cancer	NO	breast
TCGA-E2-A153-11A	breast cancer	NO	breast
TCGA-E9-A1N4-01A	breast cancer	NO	breast
TCGA-C8-A138-01A	breast cancer	NO	breast
TCGA-OL-A66H-01A	breast cancer	NO	breast
TCGA-OL-A66N-01A	breast cancer	NO	breast
TCGA-AR-A0TZ-01A	breast cancer	NO	breast
TCGA-AN-A03Y-01A	breast cancer	NO	breast
TCGA-BH-A28O-01A	breast cancer	NO	breast
TCGA-AQ-A54O-01A	breast cancer	NO	breast
TCGA-AR-A0TY-01A	breast cancer	NO	breast
TCGA-AN-A0FW-01A	breast cancer	NO	breast
TCGA-A8-A0A1-01A	breast cancer	NO	breast
TCGA-E9-A243-01A	breast cancer	NO	breast
TCGA-AR-A251-01A	breast cancer	NO	breast
TCGA-E2-A1L7-11A	breast cancer	NO	breast
TCGA-A8-A09T-01A	breast cancer	NO	breast
TCGA-EW-A1IY-01A	breast cancer	NO	breast
TCGA-C8-A26X-01A	breast cancer	NO	breast
TCGA-AO-A12A-01A	breast cancer	NO	breast
TCGA-BH-A0B9-01A	breast cancer	NO	breast
TCGA-AO-A0JB-01A	breast cancer	NO	breast
TCGA-AR-A254-01A	breast cancer	NO	breast
TCGA-B6-A402-01A	breast cancer	NO	breast
TCGA-EW-A1IX-01A	breast cancer	NO	breast
TCGA-BH-A204-01A	breast cancer	NO	breast
TCGA-GM-A2DC-01A	breast cancer	NO	breast
TCGA-B6-A0RU-01A	breast cancer	NO	breast
TCGA-E9-A1NI-01A	breast cancer	NO	breast
TCGA-AC-A2FG-01A	breast cancer	NO	breast
TCGA-BH-A1F2-11A	breast cancer	NO	breast
TCGA-A1-A0SJ-01A	breast cancer	NO	breast
TCGA-D8-A27N-01A	breast cancer	NO	breast
TCGA-BH-A18R-01A	breast cancer	NO	breast
TCGA-A8-A08H-01A	breast cancer	NO	breast
TCGA-GM-A2DL-01A	breast cancer	NO	breast
TCGA-AR-A24Q-01A	breast cancer	NO	breast
TCGA-E2-A14Q-01A	breast cancer	NO	breast
TCGA-C8-A1HF-01A	breast cancer	NO	breast
TCGA-D8-A1Y0-01A	breast cancer	NO	breast
TCGA-B6-A0I5-01A	breast cancer	NO	breast
TCGA-A7-A4SB-01A	breast cancer	NO	breast
TCGA-BH-A0BS-11A	breast cancer	NO	breast
TCGA-B6-A1KI-01A	breast cancer	NO	breast
TCGA-D8-A1JB-01A	breast cancer	NO	breast
TCGA-A2-A04T-01A	breast cancer	NO	breast
TCGA-BH-A0DP-01A	breast cancer	NO	breast
TCGA-BH-A0BC-11A	breast cancer	NO	breast
TCGA-OL-A5RW-01A	breast cancer	NO	breast
TCGA-A8-A08I-01A	breast cancer	NO	breast
TCGA-GM-A5PX-01A	breast cancer	NO	breast
TCGA-BH-A0DL-01A	breast cancer	NO	breast
TCGA-AO-A126-01A	breast cancer	NO	breast
TCGA-E9-A22B-01A	breast cancer	NO	breast
TCGA-BH-A0B3-11B	breast cancer	NO	breast
TCGA-BH-A0H5-01A	breast cancer	NO	breast
TCGA-AN-A0AJ-01A	breast cancer	NO	breast
TCGA-B6-A0RG-01A	breast cancer	NO	breast
TCGA-BH-A0BZ-11A	breast cancer	NO	breast
TCGA-D8-A4Z1-01A	breast cancer	NO	breast
TCGA-B6-A0IJ-01A	breast cancer	NO	breast
TCGA-BH-A18L-11A	breast cancer	NO	breast
TCGA-E2-A1LB-11A	breast cancer	NO	breast
TCGA-E2-A15M-11A	breast cancer	NO	breast
TCGA-A7-A2KD-01A	breast cancer	NO	breast
TCGA-B6-A1KC-01B	breast cancer	NO	breast
TCGA-A2-A0CU-01A	breast cancer	NO	breast
TCGA-D8-A142-01A	breast cancer	NO	breast
TCGA-A2-A0CW-01A	breast cancer	NO	breast
TCGA-BH-A0GZ-01A	breast cancer	NO	breast
TCGA-BH-A18P-01A	breast cancer	NO	breast
TCGA-D8-A1JC-01A	breast cancer	NO	breast
TCGA-A8-A0A4-01A	breast cancer	NO	breast
TCGA-A2-A25E-01A	breast cancer	NO	breast
TCGA-GM-A2DI-01A	breast cancer	NO	breast
TCGA-AN-A0AM-01A	breast cancer	NO	breast
TCGA-E9-A1RG-01A	breast cancer	NO	breast
TCGA-E2-A1IO-01A	breast cancer	NO	breast
TCGA-A2-A0D2-01A	breast cancer	NO	breast
TCGA-BH-A0H3-01A	breast cancer	NO	breast
TCGA-D8-A1XD-01A	breast cancer	NO	breast
TCGA-3C-AAAU-01A	breast cancer	NO	breast
TCGA-AC-A6IV-01A	breast cancer	NO	breast
TCGA-S3-AA12-01A	breast cancer	NO	breast
TCGA-BH-A42T-01A	breast cancer	NO	breast
TCGA-AC-A2FM-01A	breast cancer	NO	breast
TCGA-A8-A07C-01A	breast cancer	NO	breast
TCGA-A8-A08S-01A	breast cancer	NO	breast
TCGA-A7-A13F-01A	breast cancer	NO	breast
TCGA-D8-A1XK-01A	breast cancer	NO	breast
TCGA-BH-A203-11A	breast cancer	NO	breast
TCGA-E2-A14O-01A	breast cancer	NO	breast
TCGA-D8-A3Z5-01A	breast cancer	NO	breast
TCGA-A8-A09N-01A	breast cancer	NO	breast
TCGA-BH-A0B4-01A	breast cancer	NO	breast
TCGA-D8-A141-01A	breast cancer	NO	breast
TCGA-A8-A075-01A	breast cancer	NO	breast
TCGA-AR-A0TV-01A	breast cancer	NO	breast
TCGA-A7-A0CG-01A	breast cancer	NO	breast
TCGA-A7-A5ZW-01A	breast cancer	NO	breast
TCGA-AR-A2LQ-01A	breast cancer	NO	breast
TCGA-D8-A27E-01A	breast cancer	NO	breast
TCGA-AR-A24R-01A	breast cancer	NO	breast
TCGA-C8-A135-01A	breast cancer	NO	breast
TCGA-E2-A15C-01A	breast cancer	NO	breast
TCGA-LL-A8F5-01A	breast cancer	NO	breast
TCGA-A8-A06P-01A	breast cancer	NO	breast
TCGA-E2-A15K-01A	breast cancer	YES	breast
TCGA-A2-A3XZ-01A	breast cancer	NO	breast
TCGA-OL-A66K-01A	breast cancer	NO	breast
TCGA-AQ-A1H3-01A	breast cancer	NO	breast
TCGA-BH-A18Q-01A	breast cancer	NO	breast
TCGA-BH-A0B3-01A	breast cancer	NO	breast
TCGA-A8-A07O-01A	breast cancer	NO	breast
TCGA-A7-A0CD-01A	breast cancer	NO	breast
TCGA-A8-A08Z-01A	breast cancer	NO	breast
TCGA-A2-A25D-01A	breast cancer	NO	breast
TCGA-BH-A0B7-01A	breast cancer	NO	breast
TCGA-AO-A03V-01A	breast cancer	NO	breast
TCGA-A2-A1G0-01A	breast cancer	NO	breast
TCGA-A2-A0SV-01A	breast cancer	NO	breast
TCGA-B6-A1KN-01A	breast cancer	NO	breast
TCGA-D8-A13Y-01A	breast cancer	NO	breast
TCGA-A7-A0DB-01C	breast cancer	NO	breast
TCGA-A7-A26E-01A	breast cancer	NO	breast
TCGA-AC-A3QP-01A	breast cancer	NO	breast
TCGA-EW-A1IW-01A	breast cancer	NO	breast
TCGA-B6-A0IA-01A	breast cancer	NO	breast
TCGA-GI-A2C8-11A	breast cancer	NO	breast
TCGA-AC-A2B8-01A	breast cancer	NO	breast
TCGA-S3-AA14-01A	breast cancer	NO	breast
TCGA-EW-A1J1-01A	breast cancer	NO	breast
TCGA-A8-A08L-01A	breast cancer	NO	breast
TCGA-AO-A0J4-01A	breast cancer	NO	breast
TCGA-GM-A3XN-01A	breast cancer	NO	breast
TCGA-C8-A1HE-01A	breast cancer	NO	breast
TCGA-E9-A1RE-01A	breast cancer	NO	breast
TCGA-E2-A3DX-01A	breast cancer	NO	breast
TCGA-EW-A6SD-01A	breast cancer	NO	breast
TCGA-AR-A24Z-01A	breast cancer	NO	breast
TCGA-BH-A0DK-11A	breast cancer	NO	breast
TCGA-EW-A6SC-01A	breast cancer	NO	breast
TCGA-S3-A6ZH-01A	breast cancer	NO	breast
TCGA-BH-A208-11A	breast cancer	NO	breast
TCGA-D8-A1XF-01A	breast cancer	NO	breast
TCGA-E9-A1RB-01A	breast cancer	NO	breast
TCGA-LD-A74U-01A	breast cancer	NO	breast
TCGA-A2-A25F-01A	breast cancer	NO	breast
TCGA-C8-A12X-01A	breast cancer	NO	breast
TCGA-E2-A1LS-01A	breast cancer	NO	breast
TCGA-BH-A0DS-01A	breast cancer	NO	breast
TCGA-AC-A2FF-01A	breast cancer	NO	breast
TCGA-BH-A18S-01A	breast cancer	NO	breast
TCGA-E2-A10A-01A	breast cancer	NO	breast
TCGA-A2-A0D1-01A	breast cancer	NO	breast
TCGA-AR-A1AK-01A	breast cancer	NO	breast
TCGA-JL-A3YX-01A	breast cancer	NO	breast
TCGA-PE-A5DC-01A	breast cancer	NO	breast
TCGA-D8-A1XA-01A	breast cancer	NO	breast
TCGA-BH-A0DE-01A	breast cancer	NO	breast
TCGA-A7-A426-01A	breast cancer	NO	breast
TCGA-B6-A0RN-01A	breast cancer	NO	breast
TCGA-A8-A097-01A	breast cancer	NO	breast
TCGA-BH-A0BL-01A	breast cancer	NO	breast
TCGA-E9-A1ND-11A	breast cancer	NO	breast
TCGA-AR-A1AY-01A	breast cancer	NO	breast
TCGA-D8-A1XZ-01A	breast cancer	NO	breast
TCGA-BH-A1EN-01A	breast cancer	NO	breast
TCGA-AN-A0AS-01A	breast cancer	NO	breast
TCGA-B6-A0WW-01A	breast cancer	NO	breast
TCGA-A2-A04W-01A	breast cancer	NO	breast
TCGA-AR-A252-01A	breast cancer	NO	breast
TCGA-BH-A0HO-01A	breast cancer	NO	breast
TCGA-BH-A18G-01A	breast cancer	NO	breast
TCGA-E9-A295-01A	breast cancer	NO	breast
TCGA-BH-A1EX-01A	breast cancer	NO	breast
TCGA-AR-A24X-01A	breast cancer	NO	breast
TCGA-LD-A66U-01A	breast cancer	NO	breast
TCGA-OL-A5RV-01A	breast cancer	NO	breast
TCGA-5L-AAT0-01A	breast cancer	NO	breast
TCGA-BH-A0DG-01A	breast cancer	NO	breast
TCGA-AR-A24M-01A	breast cancer	NO	breast
TCGA-D8-A73W-01A	breast cancer	NO	breast
TCGA-BH-A204-11A	breast cancer	NO	breast
TCGA-AC-A2QJ-01A	breast cancer	NO	breast
TCGA-BH-A0BD-01A	breast cancer	NO	breast
TCGA-BH-A5IZ-01A	breast cancer	NO	breast
TCGA-BH-A0HA-11A	breast cancer	NO	breast
TCGA-S3-AA11-01A	breast cancer	NO	breast
TCGA-BH-A0DV-11A	breast cancer	NO	breast
TCGA-AR-A1AP-01A	breast cancer	NO	breast
TCGA-EW-A1OX-01A	breast cancer	NO	breast
TCGA-A7-A26J-01A	breast cancer	NO	breast
TCGA-AN-A0FK-01A	breast cancer	NO	breast
TCGA-BH-A0DO-01B	breast cancer	NO	breast
TCGA-E2-A158-11A	breast cancer	NO	breast
TCGA-C8-A1HM-01A	breast cancer	NO	breast
TCGA-AN-A0FF-01A	breast cancer	NO	breast
TCGA-BH-A1ET-11B	breast cancer	NO	breast
TCGA-BH-A0E9-01B	breast cancer	NO	breast
TCGA-5T-A9QA-01A	breast cancer	NO	breast
TCGA-AN-A0AT-01A	breast cancer	NO	breast
TCGA-AR-A0TP-01A	breast cancer	NO	breast
TCGA-A2-A0YM-01A	breast cancer	NO	breast
TCGA-C8-A1HJ-01A	breast cancer	NO	breast
TCGA-E2-A15S-01A	breast cancer	NO	breast
TCGA-B6-A3ZX-01A	breast cancer	YES	breast	bone
TCGA-EW-A1J6-01A	breast cancer	NO	breast
TCGA-BH-A18M-11A	breast cancer	NO	breast
TCGA-LL-A5YM-01A	breast cancer	NO	breast
TCGA-AN-A0FY-01A	breast cancer	NO	breast
TCGA-A7-A13D-01A	breast cancer	NO	breast
TCGA-E9-A228-01A	breast cancer	NO	breast
TCGA-BH-A42U-01A	breast cancer	NO	breast
TCGA-A2-A0CO-01A	breast cancer	NO	breast
TCGA-E2-A1LI-01A	breast cancer	NO	breast
TCGA-AN-A0AL-01A	breast cancer	NO	breast
TCGA-A2-A4RY-01A	breast cancer	NO	breast
TCGA-AC-A8OR-01A	breast cancer	NO	breast
TCGA-HN-A2OB-01A	breast cancer	YES	breast	bone
TCGA-E2-A10F-01A	breast cancer	NO	breast
TCGA-3C-AALJ-01A	breast cancer	NO	breast
TCGA-B6-A1KF-01A	breast cancer	NO	breast
TCGA-B6-A0RQ-01A	breast cancer	NO	breast
TCGA-AR-A2LN-01A	breast cancer	NO	breast
TCGA-B6-A408-01A	breast cancer	NO	breast
TCGA-D8-A27H-01A	breast cancer	NO	breast
TCGA-EW-A1J5-01A	breast cancer	NO	breast
TCGA-D8-A146-01A	breast cancer	NO	breast
TCGA-E2-A1LL-01A	breast cancer	NO	breast
TCGA-AN-A04D-01A	breast cancer	NO	breast
TCGA-EW-A6SA-01A	breast cancer	NO	breast
TCGA-C8-A8HP-01A	breast cancer	NO	breast
TCGA-BH-A1FJ-01A	breast cancer	NO	breast
TCGA-B6-A0I8-01A	breast cancer	NO	breast
TCGA-AC-A8OQ-01A	breast cancer	NO	breast
TCGA-B6-A0WV-01A	breast cancer	NO	breast
TCGA-A2-A04P-01A	breast cancer	NO	breast
TCGA-LL-A5YN-01A	breast cancer	NO	breast
TCGA-D8-A27W-01A	breast cancer	NO	breast
TCGA-AC-A3BB-01A	breast cancer	NO	breast
TCGA-AO-A03U-01B	breast cancer	NO	breast
TCGA-AR-A24S-01A	breast cancer	NO	breast
TCGA-AN-A0XT-01A	breast cancer	NO	breast
TCGA-EW-A1PE-01A	breast cancer	NO	breast
TCGA-A2-A0CY-01A	breast cancer	NO	breast
TCGA-AC-A2FB-11A	breast cancer	NO	breast
TCGA-AC-A2FK-01A	breast cancer	NO	breast
TCGA-E9-A1N5-01A	breast cancer	NO	breast
TCGA-BH-A0DZ-11A	breast cancer	NO	breast
TCGA-AC-A3W5-01A	breast cancer	NO	breast
TCGA-A7-A4SD-01A	breast cancer	NO	breast
TCGA-E2-A1AZ-01A	breast cancer	NO	breast
TCGA-B6-A0I6-01A	breast cancer	NO	breast
TCGA-E2-A15E-01A	breast cancer	YES	breast
TCGA-D8-A1JG-01B	breast cancer	NO	breast
TCGA-A7-A26E-01A	breast cancer	NO	breast
TCGA-AO-A129-01A	breast cancer	NO	breast
TCGA-AO-A0JF-01A	breast cancer	NO	breast
TCGA-BH-A28Q-01A	breast cancer	NO	breast
TCGA-AC-A6IX-01A	breast cancer	YES	breast
TCGA-E2-A15H-01A	breast cancer	NO	breast
TCGA-A8-A06Q-01A	breast cancer	NO	breast
TCGA-EW-A1PC-01B	breast cancer	NO	breast
TCGA-AC-A3YJ-01A	breast cancer	NO	breast
TCGA-AN-A0XU-01A	breast cancer	NO	breast
TCGA-C8-A1HN-01A	breast cancer	NO	breast
TCGA-BH-A0BG-01A	breast cancer	NO	breast
TCGA-E2-A156-01A	breast cancer	NO	breast
TCGA-BH-A0DD-11A	breast cancer	NO	breast
TCGA-E2-A1LH-01A	breast cancer	NO	breast
TCGA-LL-A740-01A	breast cancer	NO	breast
TCGA-A1-A0SF-01A	breast cancer	NO	breast
TCGA-AO-A0J8-01A	breast cancer	NO	breast
TCGA-A7-A13E-01B	breast cancer	NO	breast
TCGA-A8-A08J-01A	breast cancer	NO	breast
TCGA-AN-A0G0-01A	breast cancer	NO	breast
TCGA-E2-A1IE-01A	breast cancer	NO	breast
TCGA-BH-A0BO-01A	breast cancer	NO	breast
TCGA-E2-A14T-01A	breast cancer	NO	breast
TCGA-BH-A0W5-01A	breast cancer	NO	breast
TCGA-BH-A6R8-01A	breast cancer	NO	breast
TCGA-B6-A0X0-01A	breast cancer	NO	breast
TCGA-GI-A2C8-01A	breast cancer	NO	breast
TCGA-B6-A0IC-01A	breast cancer	NO	breast
TCGA-EW-A1J2-01A	breast cancer	NO	breast
TCGA-BH-A0GY-01A	breast cancer	NO	breast
TCGA-BH-A0AZ-11A	breast cancer	NO	breast
TCGA-OK-A5Q2-01A	breast cancer	NO	breast
TCGA-B6-A0I2-01A	breast cancer	NO	breast
TCGA-AQ-A04L-01B	breast cancer	NO	breast
TCGA-A8-A083-01A	breast cancer	NO	breast
TCGA-BH-A1EU-01A	breast cancer	NO	breast
TCGA-BH-A1FM-11B	breast cancer	NO	breast
TCGA-A2-A3XS-01A	breast cancer	NO	breast
TCGA-BH-A0BQ-01A	breast cancer	NO	breast
TCGA-E2-A10C-01A	breast cancer	NO	breast
TCGA-E2-A2P5-01A	breast cancer	NO	breast
TCGA-AO-A0J7-01A	breast cancer	NO	breast
TCGA-E9-A1N9-01A	breast cancer	NO	breast
TCGA-BH-A0E7-01A	breast cancer	NO	breast
TCGA-A2-A0YC-01A	breast cancer	NO	breast
TCGA-BH-A1FL-01A	breast cancer	NO	breast
TCGA-AR-A0TX-01A	breast cancer	NO	breast
TCGA-AO-A0JC-01A	breast cancer	NO	breast
TCGA-A2-A0T0-01A	breast cancer	NO	breast
TCGA-AC-A3TN-01A	breast cancer	NO	breast
TCGA-E9-A22G-01A	breast cancer	NO	breast
TCGA-OL-A97C-01A	breast cancer	YES	breast	lung
TCGA-E2-A1B1-01A	breast cancer	NO	breast
TCGA-BH-A18F-01A	breast cancer	NO	breast
TCGA-A8-A085-01A	breast cancer	NO	breast
TCGA-E9-A1NA-11A	breast cancer	NO	breast
TCGA-AC-A8OP-01A	breast cancer	NO	breast
TCGA-A1-A0SP-01A	breast cancer	NO	breast
TCGA-E9-A1N9-11A	breast cancer	NO	breast
TCGA-Z7-A8R6-01A	breast cancer	NO	breast
TCGA-E2-A15O-01A	breast cancer	NO	breast
TCGA-E2-A14N-01A	breast cancer	NO	breast
TCGA-A2-A0YG-01A	breast cancer	NO	breast
TCGA-A7-A26F-01B	breast cancer	NO	breast
TCGA-BH-A0B8-01A	breast cancer	NO	breast
TCGA-E2-A1BC-01A	breast cancer	NO	breast
TCGA-E2-A14Y-01A	breast cancer	NO	breast
TCGA-BH-A1EU-11A	breast cancer	NO	breast
TCGA-A7-A4SF-01A	breast cancer	NO	breast
TCGA-A2-A4RW-01A	breast cancer	NO	breast
TCGA-AN-A03X-01A	breast cancer	NO	breast
TCGA-GM-A2DD-01A	breast cancer	NO	breast
TCGA-A8-A0A7-01A	breast cancer	NO	breast
TCGA-D8-A1XC-01A	breast cancer	NO	breast
TCGA-AO-A12F-01A	breast cancer	NO	breast
TCGA-A2-A0EO-01A	breast cancer	NO	breast
TCGA-B6-A0X5-01A	breast cancer	NO	breast
TCGA-D8-A73U-01A	breast cancer	NO	breast
TCGA-AR-A5QP-01A	breast cancer	NO	breast
TCGA-E2-A1BC-11A	breast cancer	NO	breast
TCGA-BH-A1ET-01A	breast cancer	NO	breast
TCGA-E2-A15E-06A	breast cancer	YES	breast
TCGA-D8-A1XR-01A	breast cancer	NO	breast
TCGA-A8-A07L-01A	breast cancer	NO	breast
TCGA-AO-A0JA-01A	breast cancer	NO	breast
TCGA-BH-A1F8-11B	breast cancer	NO	breast
TCGA-E2-A14R-01A	breast cancer	NO	breast
TCGA-EW-A1P5-01A	breast cancer	NO	breast
TCGA-A8-A07R-01A	breast cancer	NO	breast
TCGA-AR-A1AJ-01A	breast cancer	NO	breast
TCGA-E9-A1RF-11A	breast cancer	NO	breast
TCGA-EW-A1P0-01A	breast cancer	NO	breast
TCGA-C8-A27B-01A	breast cancer	NO	breast
TCGA-A2-A0EX-01A	breast cancer	NO	breast
TCGA-A8-A07G-01A	breast cancer	NO	breast
TCGA-BH-A1FR-11B	breast cancer	NO	breast
TCGA-A2-A3KC-01A	breast cancer	NO	breast
TCGA-D8-A1JD-01A	breast cancer	NO	breast
TCGA-E2-A107-01A	breast cancer	NO	breast
TCGA-A8-A086-01A	breast cancer	NO	breast
TCGA-BH-A0AU-01A	breast cancer	NO	breast
TCGA-GM-A2DM-01A	breast cancer	NO	breast
TCGA-BH-A0AW-01A	breast cancer	NO	breast
TCGA-GM-A3NY-01A	breast cancer	NO	breast
TCGA-AC-A3W6-01A	breast cancer	NO	breast
TCGA-BH-A0B7-11A	breast cancer	NO	breast
TCGA-A1-A0SN-01A	breast cancer	NO	breast
TCGA-EW-A2FV-01A	breast cancer	NO	breast
TCGA-AC-A62Y-01A	breast cancer	NO	breast
TCGA-A2-A0YT-01A	breast cancer	NO	breast
TCGA-BH-A0BV-11A	breast cancer	NO	breast
TCGA-D8-A27T-01A	breast cancer	NO	breast
TCGA-AR-A24V-01A	breast cancer	NO	breast
TCGA-AR-A2LK-01A	breast cancer	NO	breast
TCGA-A8-A094-01A	breast cancer	NO	breast
TCGA-A8-A081-01A	breast cancer	NO	breast
TCGA-AR-A24O-01A	breast cancer	NO	breast
TCGA-A7-A6VY-01A	breast cancer	NO	breast
TCGA-BH-A1FU-01A	breast cancer	NO	breast
TCGA-E9-A1QZ-01A	breast cancer	NO	breast
TCGA-AC-A2BM-01A	breast cancer	NO	breast
TCGA-A7-A4SE-01A	breast cancer	NO	breast
TCGA-C8-A12W-01A	breast cancer	NO	breast
TCGA-A1-A0SK-01A	breast cancer	NO	breast
TCGA-BH-A0C0-11A	breast cancer	NO	breast
TCGA-E2-A10B-01A	breast cancer	NO	breast
TCGA-E9-A5UP-01A	breast cancer	NO	breast
TCGA-GM-A2DF-01A	breast cancer	NO	breast
TCGA-C8-A12N-01A	breast cancer	NO	breast
TCGA-AC-A5EH-01A	breast cancer	NO	breast
TCGA-A7-A13E-01A	breast cancer	NO	breast
TCGA-AC-A23E-01A	breast cancer	NO	breast
TCGA-E9-A1RI-01A	breast cancer	NO	breast
TCGA-C8-A278-01A	breast cancer	NO	breast
TCGA-D8-A1JJ-01A	breast cancer	NO	breast
TCGA-AO-A0JE-01A	breast cancer	NO	breast
TCGA-E2-A15I-01A	breast cancer	NO	breast
TCGA-D8-A145-01A	breast cancer	NO	breast
TCGA-BH-A0BP-01A	breast cancer	NO	breast
TCGA-E2-A15M-01A	breast cancer	NO	breast
TCGA-C8-A137-01A	breast cancer	NO	breast
TCGA-A8-A06Y-01A	breast cancer	NO	breast
TCGA-A2-A0EW-01A	breast cancer	NO	breast
TCGA-AR-A0TQ-01A	breast cancer	NO	breast
TCGA-LD-A9QF-01A	breast cancer	NO	breast
TCGA-BH-A0H6-01A	breast cancer	NO	breast
TCGA-EW-A1P3-01A	breast cancer	NO	breast
TCGA-A7-A0DB-11A	breast cancer	NO	breast
TCGA-B6-A0IB-01A	breast cancer	NO	breast
TCGA-A2-A25B-01A	breast cancer	NO	breast
TCGA-AN-A0XW-01A	breast cancer	NO	breast
TCGA-BH-A0E0-01A	breast cancer	NO	breast
TCGA-A2-A0CM-01A	breast cancer	NO	breast
TCGA-D8-A1X9-01A	breast cancer	NO	breast
TCGA-BH-A0HY-01A	breast cancer	NO	breast
TCGA-A7-A0CJ-01A	breast cancer	NO	breast
TCGA-AR-A2LJ-01A	breast cancer	NO	breast
TCGA-B6-A40C-01A	breast cancer	NO	breast
TCGA-A2-A0EP-01A	breast cancer	NO	breast
TCGA-B6-A0RO-01A	breast cancer	NO	breast
TCGA-GM-A3NW-01A	breast cancer	NO	breast
TCGA-A1-A0SO-01A	breast cancer	NO	breast
TCGA-C8-A132-01A	breast cancer	NO	breast
TCGA-BH-A1FU-11A	breast cancer	NO	breast
TCGA-A8-A09M-01A	breast cancer	NO	breast
TCGA-BH-A0E1-01A	breast cancer	NO	breast
TCGA-A7-A0DC-01A	breast cancer	NO	breast
TCGA-EW-A424-01A	breast cancer	NO	breast
TCGA-PL-A8LY-01A	breast cancer	NO	breast
TCGA-AR-A1AI-01A	breast cancer	NO	breast
TCGA-GM-A4E0-01A	breast cancer	NO	breast
TCGA-S3-AA15-01A	breast cancer	NO	breast
TCGA-C8-A275-01A	breast cancer	NO	breast
TCGA-B6-A0RE-01A	breast cancer	NO	breast
TCGA-AO-A12E-01A	breast cancer	NO	breast
TCGA-AQ-A7U7-01A	breast cancer	NO	breast
TCGA-BH-A202-01A	breast cancer	NO	breast
TCGA-AN-A0AR-01A	breast cancer	NO	breast
TCGA-AC-A6IW-01A	breast cancer	NO	breast
TCGA-AO-A12G-01A	breast cancer	NO	breast
TCGA-AO-A0J6-01A	breast cancer	NO	breast
TCGA-LL-A7SZ-01A	breast cancer	NO	breast
TCGA-B6-A0I1-01A	breast cancer	NO	breast
TCGA-E9-A5FK-01A	breast cancer	NO	breast
TCGA-LL-A441-01A	breast cancer	NO	breast
TCGA-E9-A226-01A	breast cancer	NO	breast
TCGA-C8-A12Z-01A	breast cancer	NO	breast
TCGA-PE-A5DE-01A	breast cancer	NO	breast
TCGA-A2-A3XV-01A	breast cancer	NO	breast
TCGA-E2-A1IK-01A	breast cancer	NO	breast
TCGA-BH-A0HQ-01A	breast cancer	NO	breast
TCGA-E9-A249-01A	breast cancer	NO	breast
TCGA-BH-A0C7-01B	breast cancer	NO	breast
TCGA-EW-A1P6-01A	breast cancer	NO	breast
TCGA-AR-A24K-01A	breast cancer	NO	breast
TCGA-E2-A1BD-01A	breast cancer	NO	breast
TCGA-D8-A1JS-01A	breast cancer	NO	breast
TCGA-D8-A1Y1-01A	breast cancer	NO	breast
TCGA-E2-A2P6-01A	breast cancer	NO	breast
TCGA-A8-A09D-01A	breast cancer	NO	breast
TCGA-E2-A56Z-01A	breast cancer	NO	breast
TCGA-C8-A12Y-01A	breast cancer	NO	breast
TCGA-A8-A09I-01A	breast cancer	NO	breast
TCGA-GM-A2DA-01A	breast cancer	NO	breast
TCGA-BH-A1FJ-11B	breast cancer	NO	breast
TCGA-C8-A3M8-01A	breast cancer	NO	breast
TCGA-A2-A0SY-01A	breast cancer	NO	breast
TCGA-D8-A1JK-01A	breast cancer	NO	breast
TCGA-E2-A15L-01A	breast cancer	NO	breast
TCGA-C8-A8HR-01A	breast cancer	NO	breast
TCGA-OL-A5RZ-01A	breast cancer	NO	breast
TCGA-A2-A04R-01A	breast cancer	NO	breast
TCGA-A2-A0EM-01A	breast cancer	NO	breast
TCGA-E2-A15J-01A	breast cancer	NO	breast
TCGA-E9-A1N8-01A	breast cancer	NO	breast
TCGA-AO-A0J2-01A	breast cancer	NO	breast
TCGA-E2-A1LH-11A	breast cancer	NO	breast
TCGA-A7-A26J-01B	breast cancer	NO	breast
TCGA-E9-A1NG-11A	breast cancer	NO	breast
TCGA-OL-A5S0-01A	breast cancer	NO	breast
TCGA-OL-A5D6-01A	breast cancer	NO	breast
TCGA-BH-A18U-01A	breast cancer	NO	breast
TCGA-B6-A0IQ-01A	breast cancer	NO	breast
TCGA-E2-A1LB-01A	breast cancer	NO	breast
TCGA-BH-A0EA-01A	breast cancer	NO	breast
TCGA-BH-A0DX-01A	breast cancer	NO	breast
TCGA-A1-A0SH-01A	breast cancer	NO	breast
TCGA-A8-A09K-01A	breast cancer	NO	breast
TCGA-BH-A0B5-01A	breast cancer	NO	breast
TCGA-AR-A1AU-01A	breast cancer	NO	breast
TCGA-B6-A0RH-01A	breast cancer	NO	breast
TCGA-D8-A27K-01A	breast cancer	NO	breast
TCGA-E2-A15K-11A	breast cancer	YES	breast
TCGA-LL-A73Y-01A	breast cancer	NO	breast
TCGA-A2-A0CS-01A	breast cancer	NO	breast
TCGA-A2-A4S3-01A	breast cancer	NO	breast
TCGA-AR-A1AW-01A	breast cancer	NO	breast
TCGA-LL-A73Z-01A	breast cancer	NO	breast
TCGA-S3-A6ZG-01A	breast cancer	NO	breast
TCGA-E2-A1L8-01A	breast cancer	NO	breast
TCGA-D8-A1XQ-01A	breast cancer	NO	breast
TCGA-E2-A1IH-01A	breast cancer	NO	breast
TCGA-A8-A06O-01A	breast cancer	NO	breast
TCGA-A2-A1G1-01A	breast cancer	NO	breast
TCGA-BH-A1F8-01A	breast cancer	NO	breast
TCGA-E9-A24A-01A	breast cancer	NO	breast
TCGA-E9-A1NE-01A	breast cancer	NO	breast
TCGA-BH-A1EO-01A	breast cancer	NO	breast
TCGA-A8-A08R-01A	breast cancer	NO	breast
TCGA-E2-A153-01A	breast cancer	NO	breast
TCGA-C8-A1HG-01A	breast cancer	NO	breast
TCGA-A7-A13D-01A	breast cancer	NO	breast
TCGA-BH-A0DT-01A	breast cancer	NO	breast
TCGA-A2-A3XY-01A	breast cancer	NO	breast
TCGA-BH-A0DV-01A	breast cancer	NO	breast
TCGA-A2-A0CQ-01A	breast cancer	NO	breast
TCGA-AO-A12D-01A	breast cancer	NO	breast
TCGA-EW-A1PG-01A	breast cancer	NO	breast
TCGA-B6-A0RP-01A	breast cancer	NO	breast
TCGA-C8-A3M7-01A	breast cancer	NO	breast
TCGA-A2-A0CT-01A	breast cancer	NO	breast
TCGA-A2-A0SW-01A	breast cancer	NO	breast
TCGA-E2-A14V-01A	breast cancer	NO	breast
TCGA-AQ-A04J-01A	breast cancer	NO	breast
TCGA-A2-A0EU-01A	breast cancer	NO	breast
TCGA-S3-AA17-01A	breast cancer	NO	breast
TCGA-A2-A0SX-01A	breast cancer	NO	breast
TCGA-A7-A56D-01A	breast cancer	NO	breast
TCGA-E2-A158-01A	breast cancer	NO	breast
TCGA-BH-A1FG-01A	breast cancer	NO	breast
TCGA-E2-A15R-01A	breast cancer	NO	breast
TCGA-BH-A0E6-01A	breast cancer	NO	breast
TCGA-E9-A1RH-11A	breast cancer	NO	breast
TCGA-AO-A03L-01A	breast cancer	NO	breast
TCGA-C8-A1HI-01A	breast cancer	NO	breast
TCGA-A7-A3IZ-01A	breast cancer	NO	breast
TCGA-BH-A18I-01A	breast cancer	NO	breast
TCGA-C8-A12K-01A	breast cancer	NO	breast
TCGA-BH-A0H7-11A	breast cancer	NO	breast
TCGA-C8-A27A-01A	breast cancer	NO	breast
TCGA-EW-A1PD-01A	breast cancer	NO	breast
TCGA-AR-A0TR-01A	breast cancer	NO	breast
TCGA-BH-A0HL-01A	breast cancer	NO	breast
TCGA-OL-A66P-01A	breast cancer	NO	breast
TCGA-BH-A18L-01A	breast cancer	NO	breast
TCGA-BH-A208-01A	breast cancer	NO	breast
TCGA-B6-A0WS-01A	breast cancer	NO	breast
TCGA-AO-A03N-01B	breast cancer	NO	breast
TCGA-BH-A1FC-11A	breast cancer	NO	breast
TCGA-E9-A2JT-01A	breast cancer	NO	breast
TCGA-A2-A0T6-01A	breast cancer	NO	breast
TCGA-AO-A0J9-01A	breast cancer	NO	breast
TCGA-C8-A26Y-01A	breast cancer	NO	breast
TCGA-A1-A0SQ-01A	breast cancer	NO	breast
TCGA-E9-A1NF-11A	breast cancer	NO	breast
TCGA-BH-A18J-11A	breast cancer	NO	breast
TCGA-A7-A13E-01A	breast cancer	NO	breast
TCGA-AC-A3TM-01A	breast cancer	NO	breast
TCGA-A2-A0YI-01A	breast cancer	NO	breast
TCGA-A2-A25A-01A	breast cancer	NO	breast
TCGA-AC-A23C-01A	breast cancer	NO	breast
TCGA-XX-A899-01A	breast cancer	NO	breast
TCGA-BH-A209-01A	breast cancer	NO	breast
TCGA-BH-A0C3-01A	breast cancer	NO	breast
TCGA-E2-A155-01A	breast cancer	NO	breast
TCGA-BH-A0HP-01A	breast cancer	NO	breast
TCGA-AC-A2QI-01A	breast cancer	NO	breast
TCGA-BH-A1FB-11A	breast cancer	NO	breast
TCGA-E9-A1R4-01A	breast cancer	NO	breast
TCGA-D8-A1XO-01A	breast cancer	NO	breast
TCGA-A2-A0D4-01A	breast cancer	NO	breast
TCGA-A2-A0CK-01A	breast cancer	NO	breast
TCGA-BH-A0BW-11A	breast cancer	NO	breast
TCGA-B6-A409-01A	breast cancer	YES	breast	lung
TCGA-E2-A1L9-01A	breast cancer	NO	breast
TCGA-BH-A1F2-01A	breast cancer	NO	breast
TCGA-AC-A3W7-01A	breast cancer	NO	breast
TCGA-AN-A04C-01A	breast cancer	NO	breast
TCGA-A2-A25C-01A	breast cancer	NO	breast
TCGA-A2-A04Y-01A	breast cancer	NO	breast
TCGA-A2-A0YL-01A	breast cancer	NO	breast
TCGA-AQ-A1H2-01A	breast cancer	NO	breast
TCGA-A2-A04V-01A	breast cancer	NO	breast
TCGA-PL-A8LV-01A	breast cancer	NO	breast
TCGA-BH-A0AV-01A	breast cancer	NO	breast
TCGA-E9-A22D-01A	breast cancer	NO	breast
TCGA-D8-A1JH-01A	breast cancer	NO	breast
TCGA-AO-A12C-01A	breast cancer	NO	breast
TCGA-OL-A5D8-01A	breast cancer	NO	breast
TCGA-E9-A1RC-11A	breast cancer	NO	breast
TCGA-D8-A1JL-01A	breast cancer	NO	breast
TCGA-A8-A09E-01A	breast cancer	NO	breast
TCGA-E9-A5FL-01A	breast cancer	NO	breast
TCGA-A2-A3XX-01A	breast cancer	NO	breast
TCGA-BH-A1FH-11B	breast cancer	NO	breast
TCGA-A2-A1G6-01A	breast cancer	NO	breast
TCGA-AN-A0FN-01A	breast cancer	NO	breast
TCGA-A8-A07U-01A	breast cancer	NO	breast
TCGA-BH-A0EI-01A	breast cancer	NO	breast
TCGA-GM-A2DN-01A	breast cancer	NO	breast
TCGA-A8-A06Z-01A	breast cancer	NO	breast
TCGA-OL-A5DA-01A	breast cancer	NO	breast
TCGA-AO-A128-01A	breast cancer	NO	breast
TCGA-GM-A2DB-01A	breast cancer	NO	breast
TCGA-BH-A18V-06A	breast cancer	YES	breast
TCGA-BH-A1FE-01A	breast cancer	YES	breast
TCGA-BH-A0BJ-11A	breast cancer	NO	breast
TCGA-D8-A1JF-01A	breast cancer	NO	breast
TCGA-AN-A0FT-01A	breast cancer	NO	breast
TCGA-S3-A6ZF-01A	breast cancer	NO	breast
TCGA-EW-A1PH-01A	breast cancer	NO	breast
TCGA-BH-A1F0-11B	breast cancer	NO	breast
TCGA-BH-A0HF-01A	breast cancer	NO	breast
TCGA-AR-A256-01A	breast cancer	NO	breast
TCGA-B6-A0RT-01A	breast cancer	NO	breast
TCGA-BH-A18S-11A	breast cancer	NO	breast
TCGA-A2-A1FW-01A	breast cancer	NO	breast
TCGA-A7-A0DA-01A	breast cancer	NO	breast
TCGA-AN-A0FV-01A	breast cancer	NO	breast
TCGA-BH-A1F0-01A	breast cancer	NO	breast
TCGA-A7-A5ZV-01A	breast cancer	NO	breast
TCGA-A8-A084-01A	breast cancer	NO	breast
TCGA-BH-A1FE-06A	breast cancer	YES	breast
TCGA-A8-A095-01A	breast cancer	NO	breast
TCGA-A2-A0CR-01A	breast cancer	NO	breast
TCGA-A8-A09R-01A	breast cancer	NO	breast
TCGA-A2-A0CL-01A	breast cancer	NO	breast
TCGA-OL-A6VR-01A	breast cancer	NO	breast
TCGA-C8-A274-01A	breast cancer	NO	breast
TCGA-D8-A1XS-01A	breast cancer	NO	breast
TCGA-OL-A5D7-01A	breast cancer	NO	breast
TCGA-C8-A131-01A	breast cancer	NO	breast
TCGA-AR-A1AT-01A	breast cancer	NO	breast
TCGA-BH-A0BZ-01A	breast cancer	NO	breast
TCGA-E2-A152-01A	breast cancer	NO	breast
TCGA-BH-A18Q-11A	breast cancer	NO	breast
TCGA-BH-A0DL-11A	breast cancer	NO	breast
TCGA-E2-A14X-01A	breast cancer	NO	breast
TCGA-A8-A07B-01A	breast cancer	NO	breast
TCGA-BH-A0BW-01A	breast cancer	NO	breast
TCGA-A8-A07Z-01A	breast cancer	NO	breast
TCGA-E9-A3QA-01A	breast cancer	NO	breast
TCGA-A2-A1FZ-01A	breast cancer	NO	breast
TCGA-LQ-A4E4-01A	breast cancer	NO	breast
TCGA-BH-A0C0-01A	breast cancer	NO	breast
TCGA-AR-A24U-01A	breast cancer	NO	breast
TCGA-A8-A099-01A	breast cancer	NO	breast
TCGA-EW-A1OY-01A	breast cancer	NO	breast
TCGA-A8-A06T-01A	breast cancer	NO	breast
TCGA-E9-A229-01A	breast cancer	NO	breast
TCGA-BH-A0B1-01A	breast cancer	NO	breast
TCGA-BH-A0WA-01A	breast cancer	NO	breast
TCGA-AO-A0JL-01A	breast cancer	NO	breast
TCGA-A1-A0SI-01A	breast cancer	NO	breast
TCGA-4H-AAAK-01A	breast cancer	NO	breast
TCGA-D8-A1X7-01A	breast cancer	NO	breast
TCGA-A2-A0D3-01A	breast cancer	NO	breast
TCGA-BH-A18R-11A	breast cancer	NO	breast
TCGA-E9-A1RC-01A	breast cancer	NO	breast
TCGA-BH-A0DD-01A	breast cancer	NO	breast
TCGA-A2-A0T5-01A	breast cancer	NO	breast
TCGA-C8-A130-01A	breast cancer	NO	breast
TCGA-A8-A06R-01A	breast cancer	NO	breast
TCGA-Z7-A8R5-01A	breast cancer	NO	breast
TCGA-A8-A079-01A	breast cancer	NO	breast
TCGA-A7-A13G-01B	breast cancer	NO	breast
TCGA-AO-A1KO-01A	breast cancer	NO	breast
TCGA-A7-A3J1-01A	breast cancer	NO	breast
TCGA-BH-A18N-11A	breast cancer	NO	breast
TCGA-BH-A42V-01A	breast cancer	NO	breast
TCGA-E9-A1ND-01A	breast cancer	NO	breast
TCGA-C8-A133-01A	breast cancer	NO	breast
TCGA-AO-A1KT-01A	breast cancer	NO	breast
TCGA-B6-A0IE-01A	breast cancer	NO	breast
TCGA-D8-A1XG-01A	breast cancer	NO	breast
TCGA-A8-A09Z-01A	breast cancer	NO	breast
TCGA-E2-A574-01A	breast cancer	NO	breast
TCGA-C8-A1HK-01A	breast cancer	NO	breast
TCGA-A1-A0SE-01A	breast cancer	NO	breast
TCGA-WT-AB44-01A	breast cancer	NO	breast
TCGA-AC-A4ZE-01A	breast cancer	NO	breast
TCGA-AN-A0XP-01A	breast cancer	NO	breast
TCGA-V7-A7HQ-01A	breast cancer	NO	breast
TCGA-LL-A6FQ-01A	breast cancer	NO	breast
TCGA-A2-A0T3-01A	breast cancer	NO	breast
TCGA-BH-AB28-01A	breast cancer	NO	breast
TCGA-D8-A27L-01A	breast cancer	NO	breast
TCGA-BH-A0HX-01A	breast cancer	NO	breast
TCGA-WT-AB41-01A	breast cancer	NO	breast
TCGA-5L-AAT1-01A	breast cancer	NO	breast
TCGA-AQ-A04H-01B	breast cancer	NO	breast
TCGA-A8-A0AD-01A	breast cancer	NO	breast
TCGA-D8-A1JP-01A	breast cancer	NO	breast
TCGA-BH-A5J0-01A	breast cancer	NO	breast
TCGA-GM-A2DO-01A	breast cancer	NO	breast
TCGA-EW-A1J3-01A	breast cancer	NO	breast
TCGA-E2-A109-01A	breast cancer	NO	breast
TCGA-D8-A1XJ-01A	breast cancer	NO	breast
TCGA-E2-A1L6-01A	breast cancer	NO	breast
TCGA-BH-A0E1-11A	breast cancer	NO	breast
TCGA-AO-A03M-01B	breast cancer	NO	breast
TCGA-E9-A1RH-01A	breast cancer	NO	breast
TCGA-E2-A1B6-01A	breast cancer	NO	breast
TCGA-B6-A0I9-01A	breast cancer	NO	breast
TCGA-BH-A18K-11A	breast cancer	NO	breast
TCGA-A7-A3IY-01A	breast cancer	NO	breast
TCGA-AC-A2FB-01A	breast cancer	NO	breast
TCGA-AR-A0U2-01A	breast cancer	NO	breast
TCGA-BH-A0EE-01A	breast cancer	NO	breast
TCGA-D8-A1XU-01A	breast cancer	NO	breast
TCGA-E9-A1R7-11A	breast cancer	NO	breast
TCGA-E9-A1NF-01A	breast cancer	NO	breast
TCGA-B6-A400-01A	breast cancer	NO	breast
TCGA-BH-A0DO-11A	breast cancer	NO	breast
TCGA-E9-A1RI-11A	breast cancer	NO	breast
TCGA-BH-A0HW-01A	breast cancer	NO	breast
TCGA-A2-A0CV-01A	breast cancer	NO	breast
TCGA-EW-A1OZ-01A	breast cancer	NO	breast
TCGA-LL-A442-01A	breast cancer	NO	breast
TCGA-S3-AA0Z-01A	breast cancer	NO	breast
TCGA-E2-A1B4-01A	breast cancer	NO	breast
TCGA-AR-A1AX-01A	breast cancer	NO	breast
TCGA-B6-A0WX-01A	breast cancer	NO	breast
TCGA-A8-A08G-01A	breast cancer	NO	breast
TCGA-AR-A24P-01A	breast cancer	NO	breast
TCGA-D8-A1JT-01A	breast cancer	NO	breast
TCGA-AR-A1AL-01A	breast cancer	NO	breast
TCGA-LL-A440-01A	breast cancer	NO	breast
TCGA-D8-A1XL-01A	breast cancer	NO	breast
TCGA-BH-A0HK-11A	breast cancer	NO	breast
TCGA-AN-A0FD-01A	breast cancer	NO	breast
TCGA-C8-A1HL-01A	breast cancer	NO	breast
TCGA-D8-A1JA-01A	breast cancer	NO	breast
TCGA-B6-A2IU-01A	breast cancer	NO	breast
TCGA-D8-A1X5-01A	breast cancer	NO	breast
TCGA-BH-A18M-01A	breast cancer	NO	breast
TCGA-AR-A0TT-01A	breast cancer	NO	breast
TCGA-E9-A1R2-01A	breast cancer	NO	breast
TCGA-B6-A0IG-01A	breast cancer	NO	breast
TCGA-BH-A0DH-01A	breast cancer	NO	breast
TCGA-BH-A0HI-01A	breast cancer	NO	breast
TCGA-E2-A1L7-01A	breast cancer	NO	breast
TCGA-AR-A5QM-01A	breast cancer	NO	breast
TCGA-BH-A0BV-01A	breast cancer	NO	breast
TCGA-AN-A0XV-01A	breast cancer	NO	breast
TCGA-AC-A62V-01A	breast cancer	NO	breast
TCGA-D8-A1XY-01A	breast cancer	NO	breast
TCGA-BH-A1FE-11B	breast cancer	YES	breast
TCGA-D8-A13Z-01A	breast cancer	NO	breast
TCGA-OL-A6VO-01A	breast cancer	NO	breast
TCGA-BH-A1EV-11A	breast cancer	NO	breast
TCGA-A2-A1FV-01A	breast cancer	NO	breast
TCGA-AC-A3QQ-01B	breast cancer	NO	breast
TCGA-AR-A1AV-01A	breast cancer	NO	breast
TCGA-BH-A1FD-11B	breast cancer	NO	breast
TCGA-A8-A093-01A	breast cancer	NO	breast
TCGA-AO-A0J5-01A	breast cancer	NO	breast
TCGA-B6-A0WZ-01A	breast cancer	NO	breast
TCGA-AN-A0FJ-01A	breast cancer	NO	breast
TCGA-A8-A096-01A	breast cancer	NO	breast
TCGA-XX-A89A-01A	breast cancer	NO	breast
TCGA-A8-A08A-01A	breast cancer	NO	breast
TCGA-BH-A18U-11A	breast cancer	NO	breast
TCGA-A2-A0T4-01A	breast cancer	NO	breast
TCGA-BH-A2L8-01A	breast cancer	NO	breast
TCGA-A1-A0SB-01A	breast cancer	NO	breast
TCGA-AO-A0JJ-01A	breast cancer	NO	breast
TCGA-BH-A0HU-01A	breast cancer	NO	breast
TCGA-BH-A1F6-01A	breast cancer	NO	breast
TCGA-BH-A1FC-01A	breast cancer	NO	breast
TCGA-BH-A0AZ-01A	breast cancer	NO	breast
TCGA-D8-A1J8-01A	breast cancer	NO	breast
TCGA-A2-A3Y0-01A	breast cancer	NO	breast
TCGA-BH-A0AY-01A	breast cancer	NO	breast
TCGA-AO-A12H-01A	breast cancer	NO	breast
TCGA-BH-A0DT-11A	breast cancer	NO	breast
TCGA-D8-A1X6-01A	breast cancer	NO	breast
TCGA-BH-A0W3-01A	breast cancer	NO	breast
TCGA-C8-A273-01A	breast cancer	NO	breast
TCGA-BH-A0BJ-01A	breast cancer	NO	breast
TCGA-AR-A1AR-01A	breast cancer	NO	breast
TCGA-E2-A572-01A	breast cancer	NO	breast
TCGA-A2-A3XU-01A	breast cancer	YES	breast	bone
TCGA-BH-A8FZ-01A	breast cancer	NO	breast
TCGA-E9-A2JS-01A	breast cancer	NO	breast
TCGA-E9-A22H-01A	breast cancer	NO	breast
TCGA-A8-A06U-01A	breast cancer	NO	breast
TCGA-A8-A09X-01A	breast cancer	NO	breast
TCGA-C8-A26Z-01A	breast cancer	NO	breast
TCGA-B6-A0IH-01A	breast cancer	NO	breast
TCGA-A7-A6VW-01A	breast cancer	NO	breast
TCGA-AO-A03R-01A	breast cancer	NO	breast
TCGA-EW-A1PA-01A	breast cancer	NO	breast
TCGA-AC-A6NO-01A	breast cancer	NO	breast
TCGA-BH-A0H5-11A	breast cancer	NO	breast
TCGA-AN-A0XO-01A	breast cancer	NO	breast
TCGA-A8-A08X-01A	breast cancer	NO	breast
TCGA-A7-A0D9-01A	breast cancer	NO	breast
TCGA-A7-A13F-11A	breast cancer	NO	breast
TCGA-E2-A1IF-01A	breast cancer	NO	breast
TCGA-A2-A0T2-01A	breast cancer	NO	breast
TCGA-AC-A5XS-01A	breast cancer	NO	breast
TCGA-AC-A3OD-01B	breast cancer	NO	breast
TCGA-B6-A0WT-01A	breast cancer	NO	breast
TCGA-BH-A1EN-11A	breast cancer	NO	breast
TCGA-E2-A1LA-01A	breast cancer	NO	breast
TCGA-BH-A0BF-01A	breast cancer	NO	breast
TCGA-A2-A0ET-01A	breast cancer	NO	breast
TCGA-C8-A12Q-01A	breast cancer	NO	breast
TCGA-A2-A4S0-01A	breast cancer	NO	breast
TCGA-A8-A076-01A	breast cancer	NO	breast
TCGA-D8-A147-01A	breast cancer	NO	breast
TCGA-E2-A15P-01A	breast cancer	NO	breast
TCGA-BH-A0BR-01A	breast cancer	NO	breast
TCGA-BH-A0BM-01A	breast cancer	NO	breast
TCGA-E9-A1N6-11A	breast cancer	NO	breast
TCGA-E9-A1N3-01A	breast cancer	NO	breast
TCGA-BH-A0DQ-01A	breast cancer	NO	breast
TCGA-A8-A07W-01A	breast cancer	NO	breast
TCGA-EW-A2FW-01A	breast cancer	NO	breast
TCGA-AR-A1AM-01A	breast cancer	NO	breast
TCGA-D8-A27P-01A	breast cancer	NO	breast
TCGA-A2-A3KD-01A	breast cancer	NO	breast
TCGA-GM-A2D9-01A	breast cancer	NO	breast
TCGA-B6-A40B-01A	breast cancer	NO	breast
TCGA-AR-A24T-01A	breast cancer	NO	breast
TCGA-AN-A0XL-01A	breast cancer	NO	breast
TCGA-A2-A0EN-01A	breast cancer	NO	breast
TCGA-B6-A0IP-01A	breast cancer	NO	breast
TCGA-E2-A10E-01A	breast cancer	NO	breast
TCGA-C8-A12O-01A	breast cancer	NO	breast
TCGA-E2-A9RU-01A	breast cancer	NO	breast
TCGA-A8-A07I-01A	breast cancer	NO	breast
TCGA-E9-A1RB-11A	breast cancer	NO	breast
TCGA-BH-A0BT-01A	breast cancer	NO	breast
TCGA-A2-A0CZ-01A	breast cancer	NO	breast
TCGA-LL-A7T0-01A	breast cancer	NO	breast
TCGA-BH-A6R9-01A	breast cancer	NO	breast
TCGA-EW-A2FR-01A	breast cancer	NO	breast
TCGA-D8-A1XT-01A	breast cancer	NO	breast
TCGA-E2-A1IG-01A	breast cancer	NO	breast
TCGA-EW-A1OV-01A	breast cancer	NO	breast
TCGA-BH-A18V-01A	breast cancer	YES	breast
TCGA-AC-A23H-11A	breast cancer	NO	breast
TCGA-GM-A3XL-01A	breast cancer	NO	breast
TCGA-A2-A0CP-01A	breast cancer	NO	breast
TCGA-BH-A1FH-01A	breast cancer	NO	breast
TCGA-D8-A27M-01A	breast cancer	NO	breast
TCGA-B6-A0RM-01A	breast cancer	NO	breast
TCGA-A8-A0AB-01A	breast cancer	NO	breast
TCGA-E2-A105-01A	breast cancer	NO	breast
TCGA-E9-A248-01A	breast cancer	NO	breast
TCGA-BH-A1FN-11A	breast cancer	NO	breast
TCGA-BH-A18H-01A	breast cancer	NO	breast
TCGA-BH-A0DG-11A	breast cancer	NO	breast
TCGA-E9-A1RF-01A	breast cancer	NO	breast
TCGA-BH-A0DP-11A	breast cancer	NO	breast
TCGA-D8-A143-01A	breast cancer	NO	breast
TCGA-AC-A3HN-01A	breast cancer	NO	breast
TCGA-AR-A2LM-01A	breast cancer	NO	breast
TCGA-E2-A14W-01A	breast cancer	NO	breast
TCGA-E2-A1IJ-01A	breast cancer	NO	breast
TCGA-A7-A26G-01A	breast cancer	NO	breast
TCGA-AO-A0JD-01A	breast cancer	NO	breast
TCGA-BH-A0AU-11A	breast cancer	NO	breast
TCGA-E2-A1LE-01A	breast cancer	NO	breast
TCGA-EW-A3E8-01B	breast cancer	NO	breast
TCGA-A2-A4S1-01A	breast cancer	NO	breast
TCGA-BH-A1F6-11B	breast cancer	NO	breast
TCGA-BH-A0B5-11A	breast cancer	NO	breast
TCGA-A7-A425-01A	breast cancer	NO	breast
TCGA-AN-A0XS-01A	breast cancer	NO	breast
TCGA-AR-A0U4-01A	breast cancer	NO	breast
TCGA-A2-A04N-01A	breast cancer	NO	breast
TCGA-AO-A125-01A	breast cancer	NO	breast
TCGA-AO-A1KS-01A	breast cancer	NO	breast
TCGA-OL-A66I-01A	breast cancer	NO	breast
TCGA-D8-A1JE-01A	breast cancer	NO	breast
TCGA-AN-A0AK-01A	breast cancer	NO	breast
TCGA-A7-A26E-01B	breast cancer	NO	breast
TCGA-E2-A106-01A	breast cancer	NO	breast
TCGA-E2-A14U-01A	breast cancer	NO	breast
TCGA-BH-A0BT-11A	breast cancer	NO	breast
TCGA-GM-A2DH-01A	breast cancer	NO	breast
TCGA-BH-A0DZ-01A	breast cancer	NO	breast
TCGA-AR-A2LR-01A	breast cancer	NO	breast
TCGA-E9-A1RD-01A	breast cancer	NO	breast
TCGA-A2-A0YD-01A	breast cancer	NO	breast
TCGA-AQ-A0Y5-01A	breast cancer	NO	breast
TCGA-E9-A3Q9-01A	breast cancer	NO	breast
TCGA-AR-A5QN-01A	breast cancer	NO	breast
TCGA-BH-A1EY-01A	breast cancer	NO	breast
TCGA-A8-A09B-01A	breast cancer	NO	breast
TCGA-EW-A1P4-01A	breast cancer	NO	breast
TCGA-BH-A18P-11A	breast cancer	NO	breast
TCGA-A8-A08B-01A	breast cancer	NO	breast
TCGA-A2-A0YH-01A	breast cancer	NO	breast
TCGA-BH-A18N-01A	breast cancer	NO	breast
TCGA-BH-A18J-01A	breast cancer	NO	breast
TCGA-E2-A108-01A	breast cancer	NO	breast
TCGA-EW-A1P1-01A	breast cancer	NO	breast
TCGA-S3-AA10-01A	breast cancer	NO	breast
TCGA-A8-A07E-01A	breast cancer	NO	breast
TCGA-AO-A1KP-01A	breast cancer	NO	breast
TCGA-HN-A2NL-01A	breast cancer	NO	breast
TCGA-D8-A27G-01A	breast cancer	NO	breast
TCGA-PL-A8LX-01A	breast cancer	NO	breast
TCGA-BH-A0W7-01A	breast cancer	NO	breast
TCGA-BH-A0RX-01A	breast cancer	NO	breast
TCGA-D8-A73X-01A	breast cancer	NO	breast
TCGA-A8-A082-01A	breast cancer	NO	breast
TCGA-BH-A8G0-01A	breast cancer	NO	breast
TCGA-EW-A1P8-01A	breast cancer	NO	breast
TCGA-AC-A2BK-01A	breast cancer	NO	breast
TCGA-E2-A1II-01A	breast cancer	NO	breast
TCGA-A2-A0ST-01A	breast cancer	NO	breast
TCGA-E2-A15D-01A	breast cancer	NO	breast
TCGA-PL-A8LZ-01A	breast cancer	NO	breast
TCGA-A7-A3J0-01A	breast cancer	NO	breast
TCGA-AC-A3YI-01A	breast cancer	NO	breast
TCGA-A8-A09Q-01A	breast cancer	NO	breast
TCGA-E9-A1R7-01A	breast cancer	NO	breast
TCGA-OL-A6VQ-01A	breast cancer	NO	breast
TCGA-E2-A159-01A	breast cancer	NO	breast
TCGA-C8-A26V-01A	breast cancer	NO	breast
TCGA-E9-A22A-01A	breast cancer	NO	breast
TCGA-E2-A573-01A	breast cancer	NO	breast
TCGA-AO-A0J3-01A	breast cancer	NO	breast
TCGA-A8-A09A-01A	breast cancer	NO	breast
TCGA-BH-A1F5-01A	breast cancer	NO	breast
TCGA-AC-A2FE-01A	breast cancer	YES	breast	bone
TCGA-BH-A0HK-01A	breast cancer	NO	breast
TCGA-AQ-A54N-01A	breast cancer	NO	breast
TCGA-OL-A5RX-01A	breast cancer	NO	breast
TCGA-D8-A1XM-01A	breast cancer	NO	breast
TCGA-E2-A1LS-11A	breast cancer	NO	breast
TCGA-E2-A15T-01A	breast cancer	NO	breast
TCGA-A8-A0A6-01A	breast cancer	NO	breast
TCGA-A2-A0EY-01A	breast cancer	NO	breast
TCGA-BH-A0H0-01A	breast cancer	NO	breast
TCGA-AC-A2FM-11B	breast cancer	NO	breast
TCGA-A2-A04Q-01A	breast cancer	NO	breast
TCGA-E2-A14P-01A	breast cancer	NO	breast
TCGA-BH-A0W4-01A	breast cancer	NO	breast
TCGA-E9-A245-01A	breast cancer	NO	breast
TCGA-B6-A0X4-01A	breast cancer	NO	breast
TCGA-A2-A0ES-01A	breast cancer	NO	breast
TCGA-A1-A0SM-01A	breast cancer	NO	breast
TCGA-UU-A93S-01A	breast cancer	NO	breast
TCGA-BH-A0BQ-11A	breast cancer	NO	breast
TCGA-BH-A1EW-01A	breast cancer	NO	breast
TCGA-AR-A24H-01A	breast cancer	NO	breast
TCGA-A7-A0CE-11A	breast cancer	NO	breast
TCGA-A7-A6VV-01A	breast cancer	NO	breast
TCGA-D8-A140-01A	breast cancer	NO	breast
TCGA-D8-A1J9-01A	breast cancer	NO	breast
TCGA-A7-A26J-01A	breast cancer	NO	breast
TCGA-E2-A14Z-01A	breast cancer	NO	breast
TCGA-E9-A1N4-11A	breast cancer	NO	breast
TCGA-AN-A0FS-01A	breast cancer	NO	breast
TCGA-AO-A124-01A	breast cancer	NO	breast
TCGA-A2-A0YF-01A	breast cancer	NO	breast
TCGA-E2-A1LG-01A	breast cancer	NO	breast
TCGA-D8-A1Y3-01A	breast cancer	NO	breast
TCGA-E2-A1LK-01A	breast cancer	NO	breast
TCGA-A7-A26H-01A	breast cancer	NO	breast
TCGA-AR-A1AQ-01A	breast cancer	NO	breast
TCGA-A8-A0A2-01A	breast cancer	NO	breast
TCGA-E9-A5UO-01A	breast cancer	NO	breast
TCGA-A2-A1FX-01A	breast cancer	NO	breast
TCGA-AO-A0JM-01A	breast cancer	NO	breast
TCGA-EW-A423-01A	breast cancer	NO	breast
TCGA-A8-A092-01A	breast cancer	NO	breast
TCGA-MS-A51U-01A	breast cancer	NO	breast
TCGA-E9-A1R3-01A	breast cancer	NO	breast
TCGA-AR-A24N-01A	breast cancer	NO	breast
TCGA-A8-A08T-01A	breast cancer	NO	breast
TCGA-3C-AALK-01A	breast cancer	NO	breast
TCGA-BH-A1EW-11B	breast cancer	NO	breast
TCGA-E9-A3X8-01A	breast cancer	NO	breast
TCGA-AC-A7VC-01A	breast cancer	NO	breast
TCGA-D8-A27V-01A	breast cancer	NO	breast
TCGA-A2-A4RX-01A	breast cancer	NO	breast
TCGA-AC-A3EH-01A	breast cancer	NO	breast
TCGA-AC-A6IX-06A	breast cancer	YES	breast
TCGA-A2-A0T7-01A	breast cancer	NO	breast
TCGA-LD-A7W6-01A	breast cancer	NO	breast
TCGA-AR-A0TS-01A	breast cancer	NO	breast
TCGA-E9-A22E-01A	breast cancer	NO	breast
TCGA-A2-A04U-01A	breast cancer	NO	breast
TCGA-A8-A07P-01A	breast cancer	NO	breast
TCGA-BH-A0DK-01A	breast cancer	NO	breast
TCGA-BH-A1FM-01A	breast cancer	NO	breast
TCGA-LL-A6FP-01A	breast cancer	NO	breast
TCGA-A2-A0EQ-01A	breast cancer	NO	breast
TCGA-AR-A250-01A	breast cancer	NO	breast
TCGA-BH-A0DQ-11A	breast cancer	NO	breast
TCGA-BH-A8FY-01A	breast cancer	NO	breast
TCGA-AR-A2LH-01A	breast cancer	NO	breast
TCGA-B6-A0IN-01A	breast cancer	NO	breast
TCGA-C8-A12V-01A	breast cancer	NO	breast
TCGA-E9-A54Y-01A	breast cancer	NO	breast
TCGA-D8-A1JI-01A	breast cancer	NO	breast
TCGA-E2-A15F-01A	breast cancer	NO	breast
TCGA-GI-A2C9-01A	breast cancer	NO	breast
TCGA-LL-A9Q3-01A	breast cancer	NO	breast
TCGA-A7-A6VX-01A	breast cancer	NO	breast
TCGA-B6-A0IK-01A	breast cancer	NO	breast
TCGA-A7-A0CH-01A	breast cancer	NO	breast
TCGA-E2-A1IL-01A	breast cancer	NO	breast
TCGA-E2-A570-01A	breast cancer	NO	breast
TCGA-C8-A12L-01A	breast cancer	NO	breast
TCGA-A7-A5ZX-01A	breast cancer	NO	breast
TCGA-E9-A1N5-11A	breast cancer	NO	breast
TCGA-A1-A0SD-01A	breast cancer	NO	breast
TCGA-B6-A0X7-01A	breast cancer	NO	breast
TCGA-AC-A62X-01A	breast cancer	NO	breast
TCGA-A2-A04X-01A	breast cancer	NO	breast
TCGA-AN-A0FL-01A	breast cancer	NO	breast
TCGA-A2-A3XW-01A	breast cancer	NO	breast
TCGA-BH-A1FG-11B	breast cancer	NO	breast
TCGA-A7-A4SC-01A	breast cancer	NO	breast
TCGA-BH-A1EO-11A	breast cancer	NO	breast
TCGA-EW-A1IZ-01A	breast cancer	NO	breast
TCGA-AO-A03T-01A	breast cancer	NO	breast
TCGA-E9-A6HE-01A	breast cancer	NO	breast
TCGA-A1-A0SG-01A	breast cancer	NO	breast
TCGA-BH-A0AY-11A	breast cancer	NO	breast
TCGA-A2-A259-01A	breast cancer	NO	breast
TCGA-A7-A0DB-01A	breast cancer	NO	breast
TCGA-AN-A04A-01A	breast cancer	NO	breast
TCGA-C8-A134-01A	breast cancer	NO	breast
TCGA-BH-A1ES-01A	breast cancer	YES	breast
TCGA-GI-A2C9-11A	breast cancer	NO	breast
TCGA-BH-A0B0-01A	breast cancer	NO	breast
TCGA-C5-A7UC-01A	cervical cancer	NO	cervix
TCGA-C5-A1MJ-01A	cervical cancer	NO	cervix
TCGA-EA-A3QD-01A	cervical cancer	NO	cervix
TCGA-VS-A8QH-01A	cervical cancer	NO	cervix
TCGA-C5-A1ME-01A	cervical cancer	NO	cervix
TCGA-C5-A901-01A	cervical cancer	NO	cervix
TCGA-C5-A8YT-01A	cervical cancer	NO	cervix
TCGA-EK-A2PM-01A	cervical cancer	NO	cervix
TCGA-FU-A770-01A	cervical cancer	NO	cervix
TCGA-EK-A2RB-01A	cervical cancer	NO	cervix
TCGA-VS-A9UM-01A	cervical cancer	NO	cervix
TCGA-VS-A9V2-01A	cervical cancer	NO	cervix
TCGA-C5-A907-01A	cervical cancer	NO	cervix
TCGA-MY-A5BD-01A	cervical cancer	NO	cervix
TCGA-UC-A7PI-01A	cervical cancer	NO	cervix
TCGA-FU-A3HZ-01A	cervical cancer	NO	cervix
TCGA-C5-A1MH-01A	cervical cancer	NO	cervix
TCGA-IR-A3L7-01A	cervical cancer	NO	cervix
TCGA-MA-AA3W-01A	cervical cancer	NO	cervix
TCGA-C5-A8XI-01A	cervical cancer	NO	cervix
TCGA-MA-AA3X-01A	cervical cancer	NO	cervix
TCGA-VS-AA62-01A	cervical cancer	NO	cervix
TCGA-C5-A1BF-01B	cervical cancer	NO	cervix
TCGA-C5-A1BI-01B	cervical cancer	NO	cervix
TCGA-HM-A6W2-06A	cervical cancer	YES	cervix
TCGA-FU-A3TX-01A	cervical cancer	NO	cervix
TCGA-C5-A2LZ-01A	cervical cancer	NO	cervix
TCGA-ZJ-A8QR-01A	cervical cancer	NO	cervix
TCGA-JW-A5VG-01A	cervical cancer	NO	cervix
TCGA-MU-A5YI-01A	cervical cancer	NO	cervix
TCGA-EA-A410-01A	cervical cancer	NO	cervix
TCGA-JX-A3PZ-01A	cervical cancer	YES	cervix	other
TCGA-EX-A69L-01A	cervical cancer	NO	cervix
TCGA-Q1-A6DV-01A	cervical cancer	NO	cervix
TCGA-VS-A953-01A	cervical cancer	NO	cervix
TCGA-C5-A1M5-01A	cervical cancer	NO	cervix
TCGA-C5-A902-01A	cervical cancer	NO	cervix
TCGA-C5-A1M7-01A	cervical cancer	NO	cervix
TCGA-VS-A9V1-01A	cervical cancer	NO	cervix
TCGA-DG-A2KK-01A	cervical cancer	NO	cervix
TCGA-EA-A3HU-01A	cervical cancer	NO	cervix
TCGA-C5-A3HD-01B	cervical cancer	NO	cervix
TCGA-JX-A3Q8-01A	cervical cancer	NO	cervix
TCGA-FU-A3EO-11A	cervical cancer	NO	cervix
TCGA-EA-A3HQ-01A	cervical cancer	NO	cervix
TCGA-EX-A8YF-01A	cervical cancer	NO	cervix
TCGA-DS-A0VN-01A	cervical cancer	NO	cervix
TCGA-EK-A2H0-01A	cervical cancer	NO	cervix
TCGA-2W-A8YY-01A	cervical cancer	NO	cervix
TCGA-DS-A5RQ-01A	cervical cancer	NO	cervix
TCGA-Q1-A6DT-01A	cervical cancer	NO	cervix
TCGA-JW-A69B-01A	cervical cancer	NO	cervix
TCGA-ZJ-AAXA-01A	cervical cancer	NO	cervix
TCGA-EA-A1QT-01A	cervical cancer	NO	cervix
TCGA-MY-A5BE-01A	cervical cancer	NO	cervix
TCGA-MU-A51Y-01A	cervical cancer	NO	cervix
TCGA-FU-A23K-01A	cervical cancer	NO	cervix
TCGA-EA-A3HR-01A	cervical cancer	NO	cervix
TCGA-VS-A8QC-01A	cervical cancer	NO	cervix
TCGA-ZJ-AB0I-01A	cervical cancer	NO	cervix
TCGA-GH-A9DA-01A	cervical cancer	NO	cervix
TCGA-EK-A2RC-01A	cervical cancer	NO	cervix
TCGA-DS-A7WF-01A	cervical cancer	YES	cervix	lung
TCGA-EA-A44S-01A	cervical cancer	NO	cervix
TCGA-Q1-A6DW-01A	cervical cancer	NO	cervix
TCGA-FU-A2QG-01A	cervical cancer	NO	cervix
TCGA-C5-A1MK-01A	cervical cancer	NO	cervix
TCGA-ZJ-A8QO-01A	cervical cancer	NO	cervix
TCGA-HM-A3JJ-11A	cervical cancer	NO	cervix
TCGA-MA-AA43-01A	cervical cancer	NO	cervix
TCGA-C5-A1BL-01A	cervical cancer	NO	cervix
TCGA-EA-A4BA-01A	cervical cancer	NO	cervix
TCGA-ZJ-A8QQ-01A	cervical cancer	NO	cervix
TCGA-VS-A8EJ-01A	cervical cancer	NO	cervix
TCGA-C5-A7UI-01A	cervical cancer	NO	cervix
TCGA-Q1-A73Q-01A	cervical cancer	NO	cervix
TCGA-DS-A1OA-01A	cervical cancer	NO	cervix
TCGA-C5-A8XK-01A	cervical cancer	NO	cervix
TCGA-C5-A905-01A	cervical cancer	NO	cervix
TCGA-C5-A7X5-01A	cervical cancer	NO	cervix
TCGA-EK-A2RM-01A	cervical cancer	NO	cervix
TCGA-IR-A3LL-01A	cervical cancer	NO	cervix
TCGA-DR-A0ZM-01A	cervical cancer	NO	cervix
TCGA-R2-A69V-01A	cervical cancer	NO	cervix
TCGA-C5-A7UH-01A	cervical cancer	NO	cervix
TCGA-VS-A9UH-01A	cervical cancer	NO	cervix
TCGA-LP-A4AV-01A	cervical cancer	NO	cervix
TCGA-VS-A8QF-01A	cervical cancer	NO	cervix
TCGA-UC-A7PG-01A	cervical cancer	YES	cervix
TCGA-VS-A9UO-01A	cervical cancer	NO	cervix
TCGA-C5-A0TN-01A	cervical cancer	NO	cervix
TCGA-IR-A3LB-01A	cervical cancer	YES	cervix	lung
TCGA-VS-A952-01A	cervical cancer	NO	cervix
TCGA-C5-A1MQ-01A	cervical cancer	NO	cervix
TCGA-C5-A3HF-01A	cervical cancer	NO	cervix
TCGA-EX-A69M-01A	cervical cancer	NO	cervix
TCGA-C5-A1MP-01A	cervical cancer	NO	cervix
TCGA-C5-A7CG-01A	cervical cancer	NO	cervix
TCGA-C5-A1BN-01B	cervical cancer	NO	cervix
TCGA-FU-A5XV-01A	cervical cancer	NO	cervix
TCGA-EA-A3QE-01A	cervical cancer	NO	cervix
TCGA-C5-A2M2-01A	cervical cancer	NO	cervix
TCGA-VS-A8Q8-01A	cervical cancer	NO	cervix
TCGA-BI-A0VR-01A	cervical cancer	NO	cervix
TCGA-EK-A2PL-01A	cervical cancer	NO	cervix
TCGA-DR-A0ZL-01A	cervical cancer	NO	cervix
TCGA-LP-A5U3-01A	cervical cancer	NO	cervix
TCGA-MY-A5BF-01A	cervical cancer	NO	cervix
TCGA-Q1-A73S-01A	cervical cancer	NO	cervix
TCGA-JW-A5VH-01A	cervical cancer	YES	cervix	other
TCGA-VS-A9UP-01A	cervical cancer	YES	cervix	other
TCGA-C5-A1BK-01B	cervical cancer	NO	cervix
TCGA-VS-A8EC-01A	cervical cancer	NO	cervix
TCGA-IR-A3LH-01A	cervical cancer	NO	cervix
TCGA-VS-A8QA-01A	cervical cancer	NO	cervix
TCGA-C5-A8XJ-01A	cervical cancer	NO	cervix
TCGA-EA-A5FO-01A	cervical cancer	NO	cervix
TCGA-FU-A3HY-01A	cervical cancer	NO	cervix
TCGA-FU-A3TQ-01A	cervical cancer	NO	cervix
TCGA-VS-A94X-01A	cervical cancer	NO	cervix
TCGA-VS-A9UT-01A	cervical cancer	NO	cervix
TCGA-EA-A5O9-01A	cervical cancer	NO	cervix
TCGA-VS-A9U5-01A	cervical cancer	NO	cervix
TCGA-EK-A2IP-01A	cervical cancer	NO	cervix
TCGA-RA-A741-01A	cervical cancer	NO	cervix
TCGA-IR-A3LC-01A	cervical cancer	NO	cervix
TCGA-DG-A2KM-01A	cervical cancer	NO	cervix
TCGA-FU-A3YQ-01A	cervical cancer	NO	cervix
TCGA-EK-A3GN-01A	cervical cancer	NO	cervix
TCGA-C5-A8XH-01A	cervical cancer	NO	cervix
TCGA-C5-A1BM-01A	cervical cancer	NO	cervix
TCGA-DS-A1OB-01A	cervical cancer	NO	cervix
TCGA-EA-A43B-01A	cervical cancer	NO	cervix
TCGA-BI-A20A-01A	cervical cancer	NO	cervix
TCGA-VS-A9UZ-01A	cervical cancer	NO	cervix
TCGA-MA-AA41-01A	cervical cancer	NO	cervix
TCGA-EA-A411-01A	cervical cancer	NO	cervix
TCGA-DS-A3LQ-01A	cervical cancer	NO	cervix
TCGA-EK-A2PK-01A	cervical cancer	NO	cervix
TCGA-VS-A950-01A	cervical cancer	NO	cervix
TCGA-VS-A94W-01A	cervical cancer	NO	cervix
TCGA-VS-A959-01A	cervical cancer	NO	cervix
TCGA-EX-A1H5-01A	cervical cancer	NO	cervix
TCGA-Q1-A5R2-01A	cervical cancer	NO	cervix
TCGA-HM-A3JK-01A	cervical cancer	NO	cervix
TCGA-C5-A7CJ-01A	cervical cancer	NO	cervix
TCGA-EK-A2PG-01A	cervical cancer	NO	cervix
TCGA-VS-A957-01A	cervical cancer	NO	cervix
TCGA-EX-A449-01A	cervical cancer	NO	cervix
TCGA-HG-A2PA-01A	cervical cancer	NO	cervix
TCGA-MA-AA3Y-01A	cervical cancer	NO	cervix
TCGA-VS-A9UI-01A	cervical cancer	NO	cervix
TCGA-VS-A94Y-01A	cervical cancer	NO	cervix
TCGA-C5-A2LV-01A	cervical cancer	NO	cervix
TCGA-C5-A8YR-01A	cervical cancer	NO	cervix
TCGA-JW-A852-01A	cervical cancer	NO	cervix
TCGA-VS-A9UJ-01A	cervical cancer	NO	cervix
TCGA-DS-A0VK-01A	cervical cancer	NO	cervix
TCGA-DG-A2KL-01A	cervical cancer	NO	cervix
TCGA-DG-A2KJ-01A	cervical cancer	NO	cervix
TCGA-DS-A7WI-01A	cervical cancer	NO	cervix
TCGA-C5-A7CO-01A	cervical cancer	NO	cervix
TCGA-ZJ-AAX8-01A	cervical cancer	NO	cervix
TCGA-LP-A4AU-01A	cervical cancer	NO	cervix
TCGA-EK-A3GK-01A	cervical cancer	NO	cervix
TCGA-C5-A3HE-01A	cervical cancer	NO	cervix
TCGA-EK-A2RL-01A	cervical cancer	NO	cervix
TCGA-EX-A1H6-01B	cervical cancer	NO	cervix
TCGA-EK-A2R8-01A	cervical cancer	NO	cervix
TCGA-UC-A7PD-01A	cervical cancer	NO	cervix
TCGA-MA-AA3Z-01A	cervical cancer	NO	cervix
TCGA-Q1-A73P-01A	cervical cancer	NO	cervix
TCGA-JW-A5VK-01A	cervical cancer	NO	cervix
TCGA-DS-A1O9-01A	cervical cancer	NO	cervix
TCGA-IR-A3LK-01A	cervical cancer	NO	cervix
TCGA-EA-A50E-01A	cervical cancer	NO	cervix
TCGA-EK-A2RE-01A	cervical cancer	NO	cervix
TCGA-ZJ-AAXD-01A	cervical cancer	NO	cervix
TCGA-ZJ-AAXN-01A	cervical cancer	NO	cervix
TCGA-BI-A0VS-01A	cervical cancer	NO	cervix
TCGA-C5-A1ML-01A	cervical cancer	NO	cervix
TCGA-MU-A8JM-01A	cervical cancer	NO	cervix
TCGA-EK-A2RJ-01A	cervical cancer	NO	cervix
TCGA-VS-A9V0-01A	cervical cancer	YES	cervix	other
TCGA-DS-A0VL-01A	cervical cancer	NO	cervix
TCGA-VS-A9UR-01A	cervical cancer	NO	cervix
TCGA-DG-A2KH-01A	cervical cancer	NO	cervix
TCGA-4J-AA1J-01A	cervical cancer	NO	cervix
TCGA-FU-A23L-01A	cervical cancer	NO	cervix
TCGA-ZJ-AAXI-01A	cervical cancer	NO	cervix
TCGA-EK-A2R9-01A	cervical cancer	NO	cervix
TCGA-Q1-A5R1-01A	cervical cancer	NO	cervix
TCGA-JW-A5VL-01A	cervical cancer	NO	cervix
TCGA-VS-A8EI-01A	cervical cancer	NO	cervix
TCGA-EA-A97N-01A	cervical cancer	NO	cervix
TCGA-EA-A78R-01A	cervical cancer	NO	cervix
TCGA-C5-A7CK-01A	cervical cancer	NO	cervix
TCGA-FU-A3NI-01A	cervical cancer	NO	cervix
TCGA-EA-A556-01A	cervical cancer	NO	cervix
TCGA-C5-A8YQ-01A	cervical cancer	NO	cervix
TCGA-IR-A3LF-01A	cervical cancer	NO	cervix
TCGA-C5-A7X8-01A	cervical cancer	NO	cervix
TCGA-VS-A9U6-01A	cervical cancer	NO	cervix
TCGA-VS-A94Z-01A	cervical cancer	NO	cervix
TCGA-C5-A1BE-01B	cervical cancer	NO	cervix
TCGA-WL-A834-01A	cervical cancer	NO	cervix
TCGA-FU-A3EO-01A	cervical cancer	NO	cervix
TCGA-Q1-A73O-01A	cervical cancer	NO	cervix
TCGA-JW-AAVH-01A	cervical cancer	NO	cervix
TCGA-HM-A4S6-01A	cervical cancer	NO	cervix
TCGA-VS-A9UV-01A	cervical cancer	NO	cervix
TCGA-EK-A2RO-01A	cervical cancer	NO	cervix
TCGA-VS-A8EB-01A	cervical cancer	NO	cervix
TCGA-EA-A3Y4-01A	cervical cancer	NO	cervix
TCGA-C5-A2LS-01A	cervical cancer	NO	cervix
TCGA-C5-A1M8-01A	cervical cancer	NO	cervix
TCGA-HM-A6W2-01A	cervical cancer	YES	cervix
TCGA-C5-A7CH-01A	cervical cancer	NO	cervix
TCGA-EK-A2H1-01A	cervical cancer	NO	cervix
TCGA-ZJ-AAXT-01A	cervical cancer	NO	cervix
TCGA-EK-A2PI-01A	cervical cancer	NO	cervix
TCGA-JX-A5QV-01A	cervical cancer	NO	cervix
TCGA-VS-A9UL-01A	cervical cancer	NO	cervix
TCGA-PN-A8MA-01A	cervical cancer	NO	cervix
TCGA-MY-A5BF-11A	cervical cancer	NO	cervix
TCGA-EK-A2IR-01A	cervical cancer	NO	cervix
TCGA-VS-A9UD-01A	cervical cancer	NO	cervix
TCGA-VS-A954-01A	cervical cancer	NO	cervix
TCGA-ZJ-AB0H-01A	cervical cancer	NO	cervix
TCGA-DS-A1OC-01A	cervical cancer	NO	cervix
TCGA-VS-A8Q9-01A	cervical cancer	NO	cervix
TCGA-FU-A57G-01A	cervical cancer	NO	cervix
TCGA-C5-A3HL-01A	cervical cancer	NO	cervix
TCGA-DS-A0VM-01A	cervical cancer	NO	cervix
TCGA-DS-A7WH-01A	cervical cancer	NO	cervix
TCGA-EK-A2RN-01A	cervical cancer	NO	cervix
TCGA-ZJ-AAXB-01A	cervical cancer	NO	cervix
TCGA-C5-A2LX-01A	cervical cancer	NO	cervix
TCGA-EA-A5ZE-01A	cervical cancer	NO	cervix
TCGA-VS-A9V5-01A	cervical cancer	NO	cervix
TCGA-C5-A1BJ-01A	cervical cancer	NO	cervix
TCGA-Q1-A73R-01A	cervical cancer	NO	cervix
TCGA-IR-A3LI-01A	cervical cancer	NO	cervix
TCGA-C5-A1MN-01A	cervical cancer	NO	cervix
TCGA-C5-A7XC-01A	cervical cancer	NO	cervix
TCGA-ZJ-AAXJ-01A	cervical cancer	NO	cervix
TCGA-EA-A1QS-01A	cervical cancer	NO	cervix
TCGA-C5-A7UE-01A	cervical cancer	NO	cervix
TCGA-EK-A3GM-01A	cervical cancer	NO	cervix
TCGA-FU-A3WB-01A	cervical cancer	NO	cervix
TCGA-JW-A5VJ-01A	cervical cancer	YES	cervix	head & neck
TCGA-LP-A4AW-01A	cervical cancer	NO	cervix
TCGA-VS-A9V4-01A	cervical cancer	NO	cervix
TCGA-ZJ-AAXU-01A	cervical cancer	NO	cervix
TCGA-VS-A9UY-01A	cervical cancer	YES	cervix	head & neck
TCGA-VS-A8EH-01A	cervical cancer	NO	cervix
TCGA-C5-A1M6-01A	cervical cancer	NO	cervix
TCGA-EK-A2RA-01A	cervical cancer	NO	cervix
TCGA-VS-A8EG-01A	cervical cancer	NO	cervix
TCGA-LP-A7HU-01A	cervical cancer	NO	cervix
TCGA-VS-A9V3-01A	cervical cancer	NO	cervix
TCGA-EA-A5ZF-01A	cervical cancer	NO	cervix
TCGA-VS-A9UQ-01A	cervical cancer	YES	cervix	other
TCGA-MA-AA42-01A	cervical cancer	NO	cervix
TCGA-VS-A9U7-01A	cervical cancer	NO	cervix
TCGA-DS-A1OD-01A	cervical cancer	NO	cervix
TCGA-ZJ-AAX4-01A	cervical cancer	NO	cervix
TCGA-MY-A913-01A	cervical cancer	NO	cervix
TCGA-UC-A7PF-01A	cervical cancer	NO	cervix
TCGA-C5-A2LY-01A	cervical cancer	NO	cervix
TCGA-VS-A9UU-01A	cervical cancer	NO	cervix
TCGA-C5-A8ZZ-01A	cervical cancer	NO	cervix
TCGA-EK-A3GJ-01A	cervical cancer	NO	cervix
TCGA-C5-A2M1-01A	cervical cancer	NO	cervix
TCGA-C5-A1MI-01A	cervical cancer	NO	cervix
TCGA-EA-A6QX-01A	cervical cancer	NO	cervix
TCGA-C5-A7X3-01A	cervical cancer	NO	cervix
TCGA-EA-A3HT-01A	cervical cancer	NO	cervix
TCGA-UC-A7PG-06A	cervical cancer	YES	cervix
TCGA-VS-A9UB-01A	cervical cancer	NO	cervix
TCGA-VS-A8EK-01A	cervical cancer	NO	cervix
TCGA-VS-A9UC-01A	cervical cancer	NO	cervix
TCGA-VS-A958-01A	cervical cancer	NO	cervix
TCGA-EK-A2R7-01A	cervical cancer	NO	cervix
TCGA-EA-A5ZD-01A	cervical cancer	NO	cervix
TCGA-C5-A1BQ-01C	cervical cancer	NO	cervix
TCGA-JW-A5VI-01A	cervical cancer	NO	cervix
TCGA-ZJ-AAXF-01A	cervical cancer	NO	cervix
TCGA-IR-A3LA-01A	cervical cancer	NO	cervix
TCGA-EK-A2RK-01A	cervical cancer	NO	cervix
TCGA-C5-A7CM-01A	cervical cancer	NO	cervix
TCGA-LP-A4AX-01A	cervical cancer	NO	cervix
TCGA-Q1-A5R3-01A	cervical cancer	NO	cervix
TCGA-LP-A5U2-01A	cervical cancer	NO	cervix
TCGA-JX-A3Q0-01A	cervical cancer	NO	cervix
TCGA-EX-A3L1-01A	cervical cancer	NO	cervix
TCGA-EA-A3HS-01A	cervical cancer	NO	cervix
TCGA-C5-A2LT-01A	cervical cancer	NO	cervix
TCGA-ZX-AA5X-01A	cervical cancer	NO	cervix
TCGA-EA-A439-01A	cervical cancer	NO	cervix
TCGA-C5-A7CL-01A	cervical cancer	NO	cervix
[truncated: 3,709 more rows]

## Sheet: GEO_infor
GSM_ID	primary_site	metastatics_site	plat
GSM183218	skin		GPL570
GSM183219	skin		GPL570
GSM183220	skin		GPL570
GSM183221	skin		GPL570
GSM183234	skin		GPL570
GSM183236	skin		GPL570
GSM183237	skin		GPL570
GSM183238	skin		GPL570
GSM183239	skin		GPL570
GSM183240	skin		GPL570
GSM183241	skin		GPL570
GSM183242	skin		GPL570
GSM183243	skin		GPL570
GSM183244	skin		GPL570
GSM183245	skin		GPL570
GSM183246	skin		GPL570
GSM183247	skin		GPL570
GSM183248	skin		GPL570
GSM183249	skin		GPL570
GSM183250	skin		GPL570
GSM183251	skin		GPL570
GSM183267	skin		GPL570
GSM183268	skin		GPL570
GSM183269	skin		GPL570
GSM183270	skin		GPL570
GSM183271	skin		GPL570
GSM183272	skin		GPL570
GSM183300	skin		GPL570
GSM183301	skin		GPL570
GSM183302	skin		GPL570
GSM315856	kindey		GPL570
GSM315857	kindey		GPL570
GSM315859	kindey		GPL570
GSM315860	kindey		GPL570
GSM315862	kindey		GPL570
GSM315863	kindey		GPL570
GSM452552	colorectum		GPL570
GSM452553	colorectum		GPL570
GSM452554	colorectum		GPL570
GSM452555	colorectum		GPL570
GSM452557	colorectum		GPL570
GSM452560	colorectum		GPL570
GSM452561	colorectum		GPL570
GSM452564	colorectum		GPL570
GSM452566	colorectum		GPL570
GSM452567	colorectum		GPL570
GSM452568	colorectum		GPL570
GSM452569	colorectum		GPL570
GSM452572	colorectum		GPL570
GSM452573	colorectum		GPL570
GSM452574	colorectum		GPL570
GSM452575	colorectum		GPL570
GSM452576	colorectum		GPL570
GSM452577	colorectum		GPL570
GSM452580	colorectum		GPL570
GSM452581	colorectum		GPL570
GSM452582	colorectum		GPL570
GSM452585	colorectum		GPL570
GSM452587	colorectum		GPL570
GSM452589	colorectum		GPL570
GSM452592	colorectum		GPL570
GSM452593	colorectum		GPL570
GSM452594	colorectum		GPL570
GSM452595	colorectum		GPL570
GSM452596	colorectum		GPL570
GSM452597	colorectum		GPL570
GSM452600	colorectum		GPL570
GSM452602	colorectum		GPL570
GSM452603	colorectum		GPL570
GSM452608	colorectum		GPL570
GSM452609	colorectum		GPL570
GSM452611	colorectum		GPL570
GSM452612	colorectum		GPL570
GSM452613	colorectum		GPL570
GSM452614	colorectum		GPL570
GSM452617	colorectum		GPL570
GSM452618	colorectum		GPL570
GSM452620	colorectum		GPL570
GSM452622	colorectum		GPL570
GSM452623	colorectum		GPL570
GSM452625	colorectum		GPL570
GSM452626	colorectum		GPL570
GSM452627	colorectum		GPL570
GSM452632	colorectum		GPL570
GSM452634	colorectum		GPL570
GSM452635	colorectum		GPL570
GSM452636	colorectum		GPL570
GSM452637	colorectum		GPL570
GSM452639	colorectum		GPL570
GSM452640	colorectum		GPL570
GSM452642	colorectum		GPL570
GSM452643	colorectum		GPL570
GSM452645	colorectum		GPL570
GSM452649	colorectum		GPL570
GSM452651	colorectum		GPL570
GSM452652	colorectum		GPL570
GSM452653	colorectum		GPL570
GSM452654	colorectum		GPL570
GSM452656	colorectum		GPL570
GSM452657	colorectum		GPL570
GSM452659	colorectum		GPL570
GSM452660	colorectum		GPL570
GSM452662	colorectum		GPL570
GSM992292	liver		GPL570
GSM992293	liver		GPL570
GSM992294	liver		GPL570
GSM992295	liver		GPL570
GSM992296	liver		GPL570
GSM992297	liver		GPL570
GSM992298	liver		GPL570
GSM992299	liver		GPL570
GSM992300	liver		GPL570
GSM992301	liver		GPL570
GSM1147753	kindey		GPL570
GSM1147754	kindey		GPL570
GSM1147755	kindey		GPL570
GSM1147756	kindey		GPL570
GSM1147757	kindey		GPL570
GSM1481838	thyroid		GPL570
GSM1481841	thyroid		GPL570
GSM1481842	thyroid		GPL570
GSM1481852	thyroid		GPL570
GSM1481853	thyroid		GPL570
GSM1481858	thyroid		GPL570
GSM1481862	thyroid		GPL570
GSM1481863	thyroid		GPL570
GSM1481867	thyroid		GPL570
GSM1481868	thyroid		GPL570
GSM1481877	thyroid		GPL570
GSM1481888	thyroid		GPL570
GSM1481891	thyroid		GPL570
GSM1481895	thyroid		GPL570
GSM1481898	thyroid		GPL570
GSM1481901	thyroid		GPL570
GSM1481902	thyroid		GPL570
GSM1481906	thyroid		GPL570
GSM1481907	thyroid		GPL570
GSM1481910	thyroid		GPL570
GSM1481912	thyroid		GPL570
GSM1481913	thyroid		GPL570
GSM1481916	thyroid		GPL570
GSM1481917	thyroid		GPL570
GSM1481919	thyroid		GPL570
GSM1481920	thyroid		GPL570
GSM1481923	thyroid		GPL570
GSM1481924	thyroid		GPL570
GSM1567093	colorectum		GPL570
GSM1567094	colorectum		GPL570
GSM1567095	colorectum		GPL570
GSM1567096	colorectum		GPL570
GSM1567098	colorectum		GPL570
GSM1567099	colorectum		GPL570
GSM1567100	colorectum		GPL570
GSM1567101	colorectum		GPL570
GSM1567103	colorectum		GPL570
GSM1567104	colorectum		GPL570
GSM1567105	colorectum		GPL570
GSM1567106	colorectum		GPL570
GSM1567107	colorectum		GPL570
GSM1567108	colorectum		GPL570
GSM1567109	colorectum		GPL570
GSM1567110	colorectum		GPL570
GSM1567111	colorectum		GPL570
GSM1567113	colorectum		GPL570
GSM1567115	colorectum		GPL570
GSM1567116	colorectum		GPL570
GSM1567119	colorectum		GPL570
GSM1567120	colorectum		GPL570
GSM1567121	colorectum		GPL570
GSM1567123	colorectum		GPL570
GSM1567124	colorectum		GPL570
GSM1567126	colorectum		GPL570
GSM1567127	colorectum		GPL570
GSM1567128	colorectum		GPL570
GSM1567129	colorectum		GPL570
GSM1567130	colorectum		GPL570
GSM1567131	colorectum		GPL570
GSM1567132	colorectum		GPL570
GSM1567133	colorectum		GPL570
GSM1567134	colorectum		GPL570
GSM1567135	colorectum		GPL570
GSM1567138	colorectum		GPL570
GSM1567139	colorectum		GPL570
GSM1567140	colorectum		GPL570
GSM1567142	colorectum		GPL570
GSM1567143	colorectum		GPL570
GSM1567144	colorectum		GPL570
GSM1567145	colorectum		GPL570
GSM1567146	colorectum		GPL570
GSM1567147	colorectum		GPL570
GSM1567148	colorectum		GPL570
GSM1567149	colorectum		GPL570
GSM1567150	colorectum		GPL570
GSM1567151	colorectum		GPL570
GSM1567152	colorectum		GPL570
GSM1567153	colorectum		GPL570
GSM1567154	colorectum		GPL570
GSM1567156	colorectum		GPL570
GSM1567158	colorectum		GPL570
GSM1567159	colorectum		GPL570
GSM1567160	colorectum		GPL570
GSM1567162	colorectum		GPL570
GSM1567163	colorectum		GPL570
GSM1567164	colorectum		GPL570
GSM1567165	colorectum		GPL570
GSM1567166	colorectum		GPL570
GSM1567167	colorectum		GPL570
GSM1567168	colorectum		GPL570
GSM1567169	colorectum		GPL570
GSM1567170	colorectum		GPL570
GSM1567171	colorectum		GPL570
GSM1567172	colorectum		GPL570
GSM1567174	colorectum		GPL570
GSM1567175	colorectum		GPL570
GSM1567176	colorectum		GPL570
GSM1567177	colorectum		GPL570
GSM1567178	colorectum		GPL570
GSM1567179	colorectum		GPL570
GSM1567181	colorectum		GPL570
GSM1567182	colorectum		GPL570
GSM1567183	colorectum		GPL570
GSM1567184	colorectum		GPL570
GSM1567185	colorectum		GPL570
GSM1567186	colorectum		GPL570
GSM1567187	colorectum		GPL570
GSM1567188	colorectum		GPL570
GSM1567189	colorectum		GPL570
GSM1567190	colorectum		GPL570
GSM1567192	colorectum		GPL570
GSM1567193	colorectum		GPL570
GSM1567195	colorectum		GPL570
GSM1567196	colorectum		GPL570
GSM1567197	colorectum		GPL570
GSM1567199	colorectum		GPL570
GSM1567200	colorectum		GPL570
GSM1567201	colorectum		GPL570
GSM1567202	colorectum		GPL570
GSM1567203	colorectum		GPL570
GSM1567205	colorectum		GPL570
GSM1567206	colorectum		GPL570
GSM1567208	colorectum		GPL570
GSM1567211	colorectum		GPL570
GSM1567212	colorectum		GPL570
GSM1567214	colorectum		GPL570
GSM1567215	colorectum		GPL570
GSM1830791	colorectum		GPL570
GSM1830792	colorectum		GPL570
GSM1830793	colorectum		GPL570
GSM1830794	colorectum		GPL570
GSM1830796	colorectum		GPL570
GSM1830797	colorectum		GPL570
GSM1830798	colorectum		GPL570
GSM1830799	colorectum		GPL570
GSM1830800	colorectum		GPL570
GSM1830802	colorectum		GPL570
GSM1830803	colorectum		GPL570
GSM1830804	colorectum		GPL570
GSM1830805	colorectum		GPL570
GSM1830806	colorectum		GPL570
GSM1830807	colorectum		GPL570
GSM1830808	colorectum		GPL570
GSM1830809	colorectum		GPL570
GSM1830810	colorectum		GPL570
GSM1830811	colorectum		GPL570
GSM1830812	colorectum		GPL570
GSM1830813	colorectum		GPL570
GSM1830815	colorectum		GPL570
GSM1830817	colorectum		GPL570
GSM1830818	colorectum		GPL570
GSM1830821	colorectum		GPL570
GSM1830822	colorectum		GPL570
GSM1830823	colorectum		GPL570
GSM1830824	colorectum		GPL570
GSM1830826	colorectum		GPL570
GSM1830827	colorectum		GPL570
GSM1830829	colorectum		GPL570
GSM1830830	colorectum		GPL570
GSM1830831	colorectum		GPL570
GSM1830832	colorectum		GPL570
GSM1830833	colorectum		GPL570
GSM1830834	colorectum		GPL570
GSM1830835	colorectum		GPL570
GSM1830836	colorectum		GPL570
GSM1830837	colorectum		GPL570
GSM1830838	colorectum		GPL570
GSM1830839	colorectum		GPL570
GSM1830840	colorectum		GPL570
GSM1830841	colorectum		GPL570
GSM1830842	colorectum		GPL570
GSM1830845	colorectum		GPL570
GSM1830846	colorectum		GPL570
GSM1830847	colorectum		GPL570
GSM1830848	colorectum		GPL570
GSM1830849	colorectum		GPL570
GSM1830850	colorectum		GPL570
GSM1830851	colorectum		GPL570
GSM1830853	colorectum		GPL570
GSM1830854	colorectum		GPL570
GSM1830855	colorectum		GPL570
GSM1830856	colorectum		GPL570
GSM1830857	colorectum		GPL570
GSM1830858	colorectum		GPL570
GSM1830859	colorectum		GPL570
GSM1830860	colorectum		GPL570
GSM1830861	colorectum		GPL570
GSM1830862	colorectum		GPL570
GSM1830863	colorectum		GPL570
GSM1830864	colorectum		GPL570
GSM1830865	colorectum		GPL570
GSM1830866	colorectum		GPL570
GSM1830868	colorectum		GPL570
GSM1830870	colorectum		GPL570
GSM1830871	colorectum		GPL570
GSM1830872	colorectum		GPL570
GSM1830873	colorectum		GPL570
GSM1830875	colorectum		GPL570
GSM1830876	colorectum		GPL570
GSM1830877	colorectum		GPL570
GSM1830878	colorectum		GPL570
GSM1830879	colorectum		GPL570
GSM1830880	colorectum		GPL570
GSM1830881	colorectum		GPL570
GSM1830882	colorectum		GPL570
GSM1830883	colorectum		GPL570
GSM1830884	colorectum		GPL570
GSM1830885	colorectum		GPL570
GSM1830886	colorectum		GPL570
GSM1830887	colorectum		GPL570
GSM1830888	colorectum		GPL570
GSM1830889	colorectum		GPL570
GSM1830891	colorectum		GPL570
GSM1830892	colorectum		GPL570
GSM1830893	colorectum		GPL570
GSM1830894	colorectum		GPL570
GSM1830895	colorectum		GPL570
GSM1830896	colorectum		GPL570
GSM1830898	colorectum		GPL570
GSM1830899	colorectum		GPL570
GSM1830900	colorectum		GPL570
GSM1830901	colorectum		GPL570
GSM1830902	colorectum		GPL570
GSM1830903	colorectum		GPL570
GSM1830904	colorectum		GPL570
GSM1830905	colorectum		GPL570
GSM1830906	colorectum		GPL570
GSM1830907	colorectum		GPL570
GSM1830908	colorectum		GPL570
GSM1830909	colorectum		GPL570
GSM1830910	colorectum		GPL570
GSM1830912	colorectum		GPL570
GSM1830913	colorectum		GPL570
GSM1830915	colorectum		GPL570
GSM1830916	colorectum		GPL570
GSM1830917	colorectum		GPL570
GSM1830918	colorectum		GPL570
GSM1830920	colorectum		GPL570
GSM1830921	colorectum		GPL570
GSM1830922	colorectum		GPL570
GSM1830923	colorectum		GPL570
GSM1830924	colorectum		GPL570
GSM1830925	colorectum		GPL570
GSM1830927	colorectum		GPL570
GSM1830928	colorectum		GPL570
GSM1830929	colorectum		GPL570
GSM1830931	colorectum		GPL570
GSM1830932	colorectum		GPL570
GSM1830935	colorectum		GPL570
GSM1830936	colorectum		GPL570
GSM1830937	colorectum		GPL570
GSM1830939	colorectum		GPL570
GSM1830940	colorectum		GPL570
GSM1974566	breast		GPL570
GSM1974567	breast		GPL570
GSM1974568	breast		GPL570
GSM1974569	breast		GPL570
GSM1974574	breast		GPL570
GSM1974578	breast		GPL570
GSM1974579	breast		GPL570
GSM1974581	breast		GPL570
GSM1974583	breast		GPL570
GSM1974584	breast		GPL570
GSM1974585	breast		GPL570
GSM1974587	breast		GPL570
GSM1974588	breast		GPL570
GSM1974589	breast		GPL570
GSM1974590	breast		GPL570
GSM1974591	breast		GPL570
GSM1974596	breast		GPL570
GSM1974597	breast		GPL570
GSM1974598	breast		GPL570
GSM1974602	breast		GPL570
GSM1974605	breast		GPL570
GSM1974606	breast		GPL570
GSM1974607	breast		GPL570
GSM1974608	breast		GPL570
GSM1974611	breast		GPL570
GSM1974612	breast		GPL570
GSM1974613	breast		GPL570
GSM1974614	breast		GPL570
GSM1974615	breast		GPL570
GSM1974616	breast		GPL570
GSM1974618	breast		GPL570
GSM1974619	breast		GPL570
GSM1974620	breast		GPL570
GSM1974621	breast		GPL570
GSM1974622	breast		GPL570
GSM1974623	breast		GPL570
GSM1974624	breast		GPL570
GSM1974625	breast		GPL570
GSM1974626	breast		GPL570
GSM1974627	breast		GPL570
GSM1974628	breast		GPL570
GSM1974629	breast		GPL570
GSM1974630	breast		GPL570
GSM1974631	breast		GPL570
GSM1974635	breast		GPL570
GSM1974636	breast		GPL570
GSM1974638	breast		GPL570
GSM1974639	breast		GPL570
GSM1974641	breast		GPL570
GSM1974643	breast		GPL570
GSM1974644	breast		GPL570
GSM1974645	breast		GPL570
GSM1974646	breast		GPL570
GSM1974648	breast		GPL570
GSM1974650	breast		GPL570
GSM1974652	breast		GPL570
GSM1974653	breast		GPL570
GSM1974654	breast		GPL570
GSM1974656	breast		GPL570
GSM1974657	breast		GPL570
GSM1974658	breast		GPL570
GSM1974661	breast		GPL570
GSM1974662	breast		GPL570
GSM1974663	breast		GPL570
GSM1974664	breast		GPL570
GSM1974665	breast		GPL570
GSM1974666	breast		GPL570
GSM1974667	breast		GPL570
GSM1974668	breast		GPL570
GSM1974669	breast		GPL570
GSM1974670	breast		GPL570
GSM1974671	breast		GPL570
GSM1974673	breast		GPL570
GSM1974674	breast		GPL570
GSM1974681	breast		GPL570
GSM1974682	breast		GPL570
GSM1974685	breast		GPL570
GSM1974687	breast		GPL570
GSM1974688	breast		GPL570
GSM1974689	breast		GPL570
GSM1974692	breast		GPL570
GSM1974693	breast		GPL570
GSM1974694	breast		GPL570
GSM1974695	breast		GPL570
GSM1974696	breast		GPL570
GSM1974697	breast		GPL570
GSM1974698	breast		GPL570
GSM1974699	breast		GPL570
GSM1974700	breast		GPL570
GSM1974701	breast		GPL570
GSM1974702	breast		GPL570
GSM1974703	breast		GPL570
GSM1974704	breast		GPL570
GSM1974705	breast		GPL570
GSM1974706	breast		GPL570
GSM1974707	breast		GPL570
GSM1974708	breast		GPL570
GSM1974709	breast		GPL570
GSM1974710	breast		GPL570
GSM1974711	breast		GPL570
GSM1974712	breast		GPL570
GSM1974713	breast		GPL570
GSM1974714	breast		GPL570
GSM1974717	breast		GPL570
GSM1974718	breast		GPL570
GSM1974719	breast		GPL570
GSM1974720	breast		GPL570
GSM1974721	breast		GPL570
GSM1974722	breast		GPL570
GSM1974723	breast		GPL570
GSM1974724	breast		GPL570
GSM1974725	breast		GPL570
GSM1974726	breast		GPL570
GSM1974727	breast		GPL570
GSM1974729	breast		GPL570
GSM1974731	breast		GPL570
GSM1974732	breast		GPL570
GSM1974735	breast		GPL570
GSM1974736	breast		GPL570
GSM1974737	breast		GPL570
GSM1974738	breast		GPL570
GSM1974739	breast		GPL570
GSM1974740	breast		GPL570
GSM1974741	breast		GPL570
GSM1974744	breast		GPL570
GSM1974745	breast		GPL570
GSM1974748	breast		GPL570
GSM1974749	breast		GPL570
GSM1974751	breast		GPL570
GSM1974752	breast		GPL570
GSM1974753	breast		GPL570
GSM1974754	breast		GPL570
GSM1974755	breast		GPL570
GSM1974756	breast		GPL570
GSM1974758	breast		GPL570
GSM1974759	breast		GPL570
GSM1974760	breast		GPL570
GSM1974761	breast		GPL570
GSM1974762	breast		GPL570
GSM237914	colorectum		GPL570
GSM237916	colorectum		GPL570
GSM237917	colorectum		GPL570
GSM237918	colorectum		GPL570
GSM237920	colorectum		GPL570
GSM237921	colorectum		GPL570
GSM237922	colorectum		GPL570
GSM237924	colorectum		GPL570
GSM237925	colorectum		GPL570
GSM237926	colorectum		GPL570
GSM237927	colorectum		GPL570
GSM237928	colorectum		GPL570
GSM237929	colorectum		GPL570
GSM237930	colorectum		GPL570
GSM237931	colorectum		GPL570
GSM237932	colorectum		GPL570
GSM237933	colorectum		GPL570
GSM237935	colorectum		GPL570
GSM237936	colorectum		GPL570
GSM237937	colorectum		GPL570
GSM237938	colorectum		GPL570
GSM237939	colorectum		GPL570
GSM237940	colorectum		GPL570
GSM237942	colorectum		GPL570
GSM237943	colorectum		GPL570
GSM237946	colorectum		GPL570
GSM237947	colorectum		GPL570
GSM237948	colorectum		GPL570
GSM237949	colorectum		GPL570
GSM237950	colorectum		GPL570
GSM237951	colorectum		GPL570
GSM237953	colorectum		GPL570
GSM237954	colorectum		GPL570
GSM237956	colorectum		GPL570
GSM237957	colorectum		GPL570
GSM237958	colorectum		GPL570
GSM237959	colorectum		GPL570
GSM237960	colorectum		GPL570
GSM237962	colorectum		GPL570
GSM237963	colorectum		GPL570
GSM237964	colorectum		GPL570
GSM237965	colorectum		GPL570
GSM237966	colorectum		GPL570
GSM237967	colorectum		GPL570
GSM237968	colorectum		GPL570
GSM237969	colorectum		GPL570
GSM237970	colorectum		GPL570
GSM237972	colorectum		GPL570
GSM237973	colorectum		GPL570
GSM237974	colorectum		GPL570
GSM237977	colorectum		GPL570
GSM237978	colorectum		GPL570
GSM70125	lung		GPL570
GSM70126	lung		GPL570
GSM70127	lung		GPL570
GSM70128	lung		GPL570
GSM70129	lung		GPL570
GSM70130	lung		GPL570
GSM70131	lung		GPL570
GSM70132	lung		GPL570
GSM70133	lung		GPL570
GSM70134	lung		GPL570
GSM70135	lung		GPL570
GSM70136	lung		GPL570
GSM70137	lung		GPL570
GSM70138	lung		GPL570
GSM70139	lung		GPL570
GSM70140	lung		GPL570
GSM70141	lung		GPL570
GSM70142	lung		GPL570
GSM70143	lung		GPL570
GSM70144	lung		GPL570
GSM70145	lung		GPL570
GSM70146	lung		GPL570
GSM70147	lung		GPL570
GSM70148	lung		GPL570
GSM70149	lung		GPL570
GSM70150	lung		GPL570
GSM70151	lung		GPL570
GSM70152	lung		GPL570
GSM70153	lung		GPL570
GSM70154	lung		GPL570
GSM70155	lung		GPL570
GSM70156	lung		GPL570
GSM70157	lung		GPL570
GSM70158	lung		GPL570
GSM70159	lung		GPL570
GSM70160	lung		GPL570
GSM70161	lung		GPL570
GSM70162	lung		GPL570
GSM70163	lung		GPL570
GSM70164	lung		GPL570
GSM70165	lung		GPL570
GSM70166	lung		GPL570
GSM70167	lung		GPL570
GSM70168	lung		GPL570
GSM70169	lung		GPL570
GSM70170	lung		GPL570
GSM70171	lung		GPL570
GSM70172	lung		GPL570
GSM70173	lung		GPL570
GSM70174	lung		GPL570
GSM70175	lung		GPL570
GSM70176	lung		GPL570
GSM70177	lung		GPL570
GSM70178	lung		GPL570
GSM70179	lung		GPL570
GSM70180	lung		GPL570
GSM70181	lung		GPL570
GSM70182	lung		GPL570
GSM70183	lung		GPL570
GSM70184	lung		GPL570
GSM70185	lung		GPL570
GSM70186	lung		GPL570
GSM70187	lung		GPL570
GSM70188	lung		GPL570
GSM70189	lung		GPL570
GSM70190	lung		GPL570
GSM70191	lung		GPL570
GSM70192	lung		GPL570
GSM70193	lung		GPL570
GSM70194	lung		GPL570
GSM70195	lung		GPL570
GSM70196	lung		GPL570
GSM70197	lung		GPL570
GSM70198	lung		GPL570
GSM70199	lung		GPL570
GSM70200	lung		GPL570
GSM70201	lung		GPL570
GSM70202	lung		GPL570
GSM70203	lung		GPL570
GSM70204	lung		GPL570
GSM70205	lung		GPL570
GSM70206	lung		GPL570
GSM70207	lung		GPL570
GSM70208	lung		GPL570
GSM70209	lung		GPL570
GSM70210	lung		GPL570
GSM70211	lung		GPL570
GSM70212	lung		GPL570
GSM70213	lung		GPL570
GSM70214	lung		GPL570
GSM70215	lung		GPL570
GSM70216	lung		GPL570
GSM70217	lung		GPL570
GSM70218	lung		GPL570
GSM70219	lung		GPL570
GSM70220	lung		GPL570
GSM70221	lung		GPL570
GSM70222	lung		GPL570
GSM70223	lung		GPL570
GSM70224	lung		GPL570
GSM70225	lung		GPL570
GSM70226	lung		GPL570
GSM70227	lung		GPL570
GSM70228	lung		GPL570
GSM70229	lung		GPL570
GSM70230	lung		GPL570
GSM70231	lung		GPL570
GSM70232	lung		GPL570
GSM70233	lung		GPL570
GSM70234	lung		GPL570
GSM70235	lung		GPL570
GSM29702	hypopharynx		GPL96
GSM29703	hypopharynx		GPL96
GSM29747	oropharynx		GPL96
GSM29748	oropharynx		GPL96
GSM29749	hypopharynx		GPL96
GSM29750	hypopharynx		GPL96
GSM29751	hypopharynx		GPL96
GSM29752	hypopharynx		GPL96
GSM359137	bone		GPL96
GSM359138	bone		GPL96
GSM359139	bone		GPL96
GSM359140	bone		GPL96
GSM359143	bone		GPL96
GSM359144	bone		GPL96
GSM359147	bone		GPL96
GSM359148	bone		GPL96
GSM359149	bone		GPL96
GSM359150	bone		GPL96
GSM359155	bone		GPL96
GSM359156	bone		GPL96
GSM42270	tongue		GPL96
GSM42271	larynx		GPL96
GSM42272	tongue		GPL96
GSM1141269	breast		GPL96
GSM1141270	breast		GPL96
GSM1141271	breast		GPL96
GSM1141272	breast		GPL96
GSM1141274	breast		GPL96
GSM1141275	breast		GPL96
GSM1141277	breast		GPL96
GSM1141278	breast		GPL96
GSM1141279	breast		GPL96
GSM1141280	breast		GPL96
GSM1141282	breast		GPL96
GSM1141284	breast		GPL96
GSM1141285	breast		GPL96
GSM1141286	breast		GPL96
GSM1141287	breast		GPL96
GSM1141288	breast		GPL96
GSM1141289	breast		GPL96
GSM1141290	breast		GPL96
GSM1141291	breast		GPL96
GSM1141292	breast		GPL96
GSM1141293	breast		GPL96
GSM1141294	breast		GPL96
GSM1141295	breast		GPL96
GSM1141296	breast		GPL96
GSM1141297	breast		GPL96
GSM1141299	breast		GPL96
GSM1141300	breast		GPL96
GSM1141301	breast		GPL96
GSM1141302	breast		GPL96
GSM1141303	breast		GPL96
GSM1141304	breast		GPL96
GSM1141306	breast		GPL96
GSM1141307	breast		GPL96
GSM1141308	breast		GPL96
GSM1141311	breast		GPL96
GSM1141312	breast		GPL96
GSM1141314	breast		GPL96
GSM1141316	breast		GPL96
GSM1141317	breast		GPL96
GSM1141318	breast		GPL96
GSM1141319	breast		GPL96
GSM120649	breast		GPL96
GSM120651	breast		GPL96
GSM120653	breast		GPL96
GSM120654	breast		GPL96
GSM120657	breast		GPL96
GSM120658	breast		GPL96
GSM120659	breast		GPL96
GSM120660	breast		GPL96
GSM120661	breast		GPL96
GSM120664	breast		GPL96
GSM120665	breast		GPL96
GSM120666	breast		GPL96
GSM120667	breast		GPL96
GSM120669	breast		GPL96
GSM120670	breast		GPL96
GSM120672	breast		GPL96
GSM120673	breast		GPL96
GSM120674	breast		GPL96
GSM120675	breast		GPL96
GSM120676	breast		GPL96
GSM120677	breast		GPL96
GSM120678	breast		GPL96
GSM120680	breast		GPL96
GSM120681	breast		GPL96
GSM120682	breast		GPL96
GSM120683	breast		GPL96
GSM120684	breast		GPL96
GSM120685	breast		GPL96
GSM120686	breast		GPL96
GSM120688	breast		GPL96
GSM120689	breast		GPL96
GSM120690	breast		GPL96
GSM120691	breast		GPL96
GSM120692	breast		GPL96
GSM120693	breast		GPL96
GSM120694	breast		GPL96
GSM120695	breast		GPL96
GSM120696	breast		GPL96
GSM120697	breast		GPL96
GSM120698	breast		GPL96
GSM120699	breast		GPL96
GSM120700	breast		GPL96
GSM120701	breast		GPL96
GSM120703	breast		GPL96
GSM120704	breast		GPL96
GSM120705	breast		GPL96
GSM120706	breast		GPL96
GSM1672961	colorectum		GPL96
GSM1672962	colorectum		GPL96
GSM1672964	colorectum		GPL96
GSM1672965	colorectum		GPL96
GSM1672966	colorectum		GPL96
GSM1672968	colorectum		GPL96
GSM1672969	colorectum		GPL96
GSM1672970	colorectum		GPL96
GSM1672972	colorectum		GPL96
GSM1672976	colorectum		GPL96
GSM1672977	colorectum		GPL96
GSM1672978	colorectum		GPL96
GSM1672979	colorectum		GPL96
GSM1672981	colorectum		GPL96
GSM1672983	colorectum		GPL96
GSM1672984	colorectum		GPL96
GSM1672985	colorectum		GPL96
GSM1672986	colorectum		GPL96
GSM1672987	colorectum		GPL96
GSM1672993	colorectum		GPL96
GSM1672994	colorectum		GPL96
GSM1672995	colorectum		GPL96
GSM1672996	colorectum		GPL96
GSM1672997	colorectum		GPL96
GSM1672998	colorectum		GPL96
GSM1673000	colorectum		GPL96
GSM1673001	colorectum		GPL96
GSM1673002	colorectum		GPL96
GSM1673003	colorectum		GPL96
GSM1673004	colorectum		GPL96
GSM1673006	colorectum		GPL96
GSM1673007	colorectum		GPL96
GSM1673008	colorectum		GPL96
GSM1673010	colorectum		GPL96
GSM1673011	colorectum		GPL96
GSM1673012	colorectum		GPL96
GSM1673013	colorectum		GPL96
GSM1673016	colorectum		GPL96
GSM1673017	colorectum		GPL96
GSM1673018	colorectum		GPL96
GSM1673024	colorectum		GPL96
GSM1673026	colorectum		GPL96
GSM1673027	colorectum		GPL96
GSM1673028	colorectum		GPL96
GSM1673029	colorectum		GPL96
GSM1673030	colorectum		GPL96
GSM1673031	colorectum		GPL96
GSM1673032	colorectum		GPL96
GSM1673033	colorectum		GPL96
GSM1673034	colorectum		GPL96
GSM1673035	colorectum		GPL96
GSM1673036	colorectum		GPL96
GSM1673037	colorectum		GPL96
GSM1673042	colorectum		GPL96
GSM1673044	colorectum		GPL96
GSM1673045	colorectum		GPL96
GSM1673046	colorectum		GPL96
GSM1673047	colorectum		GPL96
GSM1673048	colorectum		GPL96
GSM1673050	colorectum		GPL96
GSM1673056	colorectum		GPL96
GSM1673057	colorectum		GPL96
GSM1673060	colorectum		GPL96
GSM1673062	colorectum		GPL96
GSM1673064	colorectum		GPL96
GSM1673065	colorectum		GPL96
GSM1673066	colorectum		GPL96
GSM1673067	colorectum		GPL96
GSM1673068	colorectum		GPL96
GSM1673070	colorectum		GPL96
GSM1673074	colorectum		GPL96
GSM1673077	colorectum		GPL96
GSM1673079	colorectum		GPL96
GSM1673080	colorectum		GPL96
GSM1673081	colorectum		GPL96
GSM1673082	colorectum		GPL96
GSM1673084	colorectum		GPL96
GSM1673094	colorectum		GPL96
GSM1673098	colorectum		GPL96
GSM1673099	colorectum		GPL96
GSM1673100	colorectum		GPL96
GSM1673101	colorectum		GPL96
GSM1673103	colorectum		GPL96
GSM1673106	colorectum		GPL96
GSM1673107	colorectum		GPL96
GSM1673109	colorectum		GPL96
GSM1673114	colorectum		GPL96
GSM1673115	colorectum		GPL96
GSM1673116	colorectum		GPL96
GSM1673117	colorectum		GPL96
GSM1673118	colorectum		GPL96
GSM1673119	colorectum		GPL96
GSM1673120	colorectum		GPL96
GSM1673121	colorectum		GPL96
GSM1673122	colorectum		GPL96
GSM1673123	colorectum		GPL96
GSM1673125	colorectum		GPL96
GSM1673127	colorectum		GPL96
GSM1673128	colorectum		GPL96
GSM1673132	colorectum		GPL96
GSM1673133	colorectum		GPL96
GSM1673137	colorectum		GPL96
GSM1673138	colorectum		GPL96
GSM1673139	colorectum		GPL96
GSM1673140	colorectum		GPL96
GSM1673141	colorectum		GPL96
GSM1673142	colorectum		GPL96
GSM1673144	colorectum		GPL96
GSM1673146	colorectum		GPL96
GSM1673147	colorectum		GPL96
GSM1673148	colorectum		GPL96
GSM1673149	colorectum		GPL96
GSM1673150	colorectum		GPL96
GSM1673152	colorectum		GPL96
GSM1673153	colorectum		GPL96
GSM1673154	colorectum		GPL96
GSM1673155	colorectum		GPL96
GSM1673156	colorectum		GPL96
GSM1673158	colorectum		GPL96
GSM1673160	colorectum		GPL96
GSM1673161	colorectum		GPL96
GSM1673162	colorectum		GPL96
GSM1673163	colorectum		GPL96
GSM1673164	colorectum		GPL96
GSM1673165	colorectum		GPL96
GSM1673170	colorectum		GPL96
GSM1673171	colorectum		GPL96
GSM1673173	colorectum		GPL96
GSM1673175	colorectum		GPL96
GSM1673176	colorectum		GPL96
GSM1673177	colorectum		GPL96
GSM1673179	colorectum		GPL96
GSM1673182	colorectum		GPL96
GSM1673187	colorectum		GPL96
GSM1673188	colorectum		GPL96
GSM1673189	colorectum		GPL96
GSM1673190	colorectum		GPL96
GSM1673191	colorectum		GPL96
GSM1673192	colorectum		GPL96
GSM1673195	colorectum		GPL96
GSM1673199	colorectum		GPL96
GSM1673200	colorectum		GPL96
GSM1673201	colorectum		GPL96
GSM1673205	colorectum		GPL96
GSM1673206	colorectum		GPL96
GSM1673207	colorectum		GPL96
GSM1673208	colorectum		GPL96
GSM1673209	colorectum		GPL96
GSM1673210	colorectum		GPL96
GSM1673211	colorectum		GPL96
GSM1673213	colorectum		GPL96
GSM1673218	colorectum		GPL96
GSM1673219	colorectum		GPL96
GSM1673220	colorectum		GPL96
GSM1673222	colorectum		GPL96
GSM1673223	colorectum		GPL96
GSM1673227	colorectum		GPL96
GSM1673228	colorectum		GPL96
GSM1673229	colorectum		GPL96
GSM1673230	colorectum		GPL96
GSM1673232	colorectum		GPL96
GSM1673240	colorectum		GPL96
GSM1673241	colorectum		GPL96
GSM1673243	colorectum		GPL96
GSM1673248	colorectum		GPL96
GSM1673249	colorectum		GPL96
GSM1673250	colorectum		GPL96
GSM1673251	colorectum		GPL96
GSM1673252	colorectum		GPL96
GSM1673259	colorectum		GPL96
GSM1673260	colorectum		GPL96
GSM1673262	colorectum		GPL96
GSM1673264	colorectum		GPL96
GSM1673265	colorectum		GPL96
GSM1673269	colorectum		GPL96
GSM1673270	colorectum		GPL96
GSM1673271	colorectum		GPL96
GSM1673275	colorectum		GPL96
GSM1673278	colorectum		GPL96
GSM1673279	colorectum		GPL96
GSM1673284	colorectum		GPL96
GSM1673285	colorectum		GPL96
GSM1673286	colorectum		GPL96
GSM1673287	colorectum		GPL96
GSM1673289	colorectum		GPL96
GSM1673294	colorectum		GPL96
GSM1673295	colorectum		GPL96
GSM1673296	colorectum		GPL96
GSM1673297	colorectum		GPL96
GSM1673300	colorectum		GPL96
GSM1673301	colorectum		GPL96
GSM1673302	colorectum		GPL96
GSM1673303	colorectum		GPL96
GSM1673304	colorectum		GPL96
GSM1673305	colorectum		GPL96
GSM1673309	colorectum		GPL96
GSM1673311	colorectum		GPL96
GSM1673312	colorectum		GPL96
GSM1673313	colorectum		GPL96
GSM1673314	colorectum		GPL96
GSM1673315	colorectum		GPL96
GSM1673316	colorectum		GPL96
GSM1673317	colorectum		GPL96
GSM1673318	colorectum		GPL96
GSM1673321	colorectum		GPL96
GSM1673322	colorectum		GPL96
GSM1673323	colorectum		GPL96
GSM1673324	colorectum		GPL96
GSM1673325	colorectum		GPL96
GSM1673328	colorectum		GPL96
GSM1673329	colorectum		GPL96
GSM1673330	colorectum		GPL96
GSM1673331	colorectum		GPL96
GSM1673333	colorectum		GPL96
GSM1673335	colorectum		GPL96
GSM1673336	colorectum		GPL96
GSM1673338	colorectum		GPL96
GSM1673339	colorectum		GPL96
GSM1673340	colorectum		GPL96
GSM1673341	colorectum		GPL96
GSM1673343	colorectum		GPL96
GSM1673345	colorectum		GPL96
GSM1673346	colorectum		GPL96
GSM1673349	colorectum		GPL96
GSM1673350	colorectum		GPL96
GSM1431181	breast		GPL10397
GSM1431182	breast		GPL10397
GSM1431183	breast		GPL10397
GSM1431184	breast		GPL10397
GSM1431185	breast		GPL10397
GSM1431186	breast		GPL10397
GSM1431187	breast		GPL10397
GSM1431188	breast		GPL10397
GSM1431189	breast		GPL10397
GSM1431190	breast		GPL10397
GSM1431191	breast		GPL10397
GSM1431192	breast		GPL10397
GSM1431193	breast		GPL10397
GSM1431194	breast		GPL10397
GSM1431195	breast		GPL10397
GSM1431196	breast		GPL10397
GSM1431197	breast		GPL10397
GSM1431198	breast		GPL10397
GSM1431199	breast		GPL10397
GSM1431200	breast		GPL10397
GSM1431201	breast		GPL10397
GSM1431202	breast		GPL10397
GSM1431203	breast		GPL10397
GSM1431204	breast		GPL10397
GSM1431205	breast		GPL10397
GSM1431206	breast		GPL10397
GSM1431207	breast		GPL10397
GSM1431208	breast		GPL10397
GSM1431209	breast		GPL10397
GSM1431210	breast		GPL10397
GSM1431211	breast		GPL10397
GSM1431212	breast		GPL10397
GSM1431213	breast		GPL10397
GSM1431214	breast		GPL10397
GSM1431215	breast		GPL10397
GSM1431216	breast		GPL10397
GSM1431217	breast		GPL10397
GSM1431218	breast		GPL10397
GSM1431219	breast		GPL10397
GSM1431220	breast		GPL10397
GSM1431221	breast		GPL10397
GSM1431222	breast		GPL10397
GSM1431223	breast		GPL10397
GSM1431224	breast		GPL10397
GSM1431225	breast		GPL10397
GSM1431226	breast		GPL10397
GSM1431227	breast		GPL10397
GSM1431228	breast		GPL10397
GSM1431229	breast		GPL10397
GSM1431230	breast		GPL10397
GSM1431231	breast		GPL10397
GSM1431232	breast		GPL10397
GSM1431233	breast		GPL10397
GSM1431234	breast		GPL10397
GSM1431235	breast		GPL10397
GSM1431236	breast		GPL10397
GSM1431237	breast		GPL10397
GSM1431238	breast		GPL10397
GSM1900009	eye		GPL_10558
GSM1900011	eye		GPL_10558
GSM1900014	eye		GPL_10558
GSM1900015	eye		GPL_10558
GSM1900016	eye		GPL_10558
GSM1900017	eye		GPL_10558
GSM1900018	eye		GPL_10558
GSM1900019	eye		GPL_10558
GSM2254877	eye		GPL_10558
GSM2254878	eye		GPL_10558
GSM2254881	eye		GPL_10558
GSM2254882	eye		GPL_10558
GSM2254883	eye		GPL_10558
GSM2254884	eye		GPL_10558
GSM2254885	eye		GPL_10558
GSM2254886	eye		GPL_10558
GSM2254887	eye		GPL_10558
GSM2254890	eye		GPL_10558
GSM2254891	eye		GPL_10558
GSM2254895	eye		GPL_10558
GSM2254899	eye		GPL_10558
GSM2254902	eye		GPL_10558
GSM2254904	eye		GPL_10558
GSM249524	breast		GPL_5049
GSM249530	breast		GPL_5049
GSM249533	breast		GPL_5049
GSM249534	breast		GPL_5049
GSM249535	breast		GPL_5049
GSM249539	breast		GPL_5049
GSM249544	breast		GPL_5049
GSM249552	breast		GPL_5049
GSM249553	breast		GPL_5049
GSM249556	breast		GPL_5049
GSM249561	breast		GPL_5049
GSM249565	breast		GPL_5049
GSM249567	breast		GPL_5049
GSM249595	breast		GPL_5049
GSM249604	breast		GPL_5049
GSM249605	breast		GPL_5049
GSM249606	breast		GPL_5049
GSM249607	breast		GPL_5049
GSM249608	breast		GPL_5049
GSM249609	breast		GPL_5049
GSM249610	breast		GPL_5049
GSM249611	breast		GPL_5049
GSM249613	breast		GPL_5049
GSM249614	breast		GPL_5049
GSM249617	breast		GPL_5049
GSM249618	breast		GPL_5049
GSM249619	breast		GPL_5049
GSM249620	breast		GPL_5049
GSM249622	breast		GPL_5049
GSM249623	breast		GPL_5049
GSM249625	breast		GPL_5049
GSM249628	breast		GPL_5049
GSM249629	breast		GPL_5049
GSM249630	breast		GPL_5049
GSM249631	breast		GPL_5049
GSM249632	breast		GPL_5049
GSM249633	breast		GPL_5049
GSM249638	breast		GPL_5049
GSM249639	breast		GPL_5049
GSM249640	breast		GPL_5049
GSM249641	breast		GPL_5049
GSM249642	breast		GPL_5049
GSM249643	breast		GPL_5049
GSM249644	breast		GPL_5049
GSM249646	breast		GPL_5049
GSM249648	breast		GPL_5049
GSM249649	breast		GPL_5049
GSM249650	breast		GPL_5049
GSM249651	breast		GPL_5049
GSM249652	breast		GPL_5049
GSM249653	breast		GPL_5049
GSM249654	breast		GPL_5049
GSM249657	breast		GPL_5049
GSM249658	breast		GPL_5049
GSM249659	breast		GPL_5049
GSM249663	breast		GPL_5049
GSM249664	breast		GPL_5049
GSM249665	breast		GPL_5049
GSM249667	breast		GPL_5049
GSM249668	breast		GPL_5049
GSM249669	breast		GPL_5049
GSM249670	breast		GPL_5049
GSM249681	breast		GPL_5049
GSM249682	breast		GPL_5049
GSM249683	breast		GPL_5049
GSM249684	breast		GPL_5049
GSM249685	breast		GPL_5049
GSM249686	breast		GPL_5049
GSM249687	breast		GPL_5049
GSM249688	breast		GPL_5049
GSM249689	breast		GPL_5049
GSM249690	breast		GPL_5049
GSM249691	breast		GPL_5049
GSM249692	breast		GPL_5049
GSM249693	breast		GPL_5049
GSM249694	breast		GPL_5049
GSM249695	breast		GPL_5049
GSM249696	breast		GPL_5049
GSM249698	breast		GPL_5049
GSM249699	breast		GPL_5049
GSM249700	breast		GPL_5049
GSM249701	breast		GPL_5049
GSM249702	breast		GPL_5049
GSM249704	breast		GPL_5049
GSM249705	breast		GPL_5049
GSM249706	breast		GPL_5049
GSM249707	breast		GPL_5049
GSM249708	breast		GPL_5049
GSM249709	breast		GPL_5049
GSM249710	breast		GPL_5049
GSM249711	breast		GPL_5049
GSM249713	breast		GPL_5049
GSM249772	breast		GPL_5049
GSM249952	breast		GPL_5049
GSM250004	breast		GPL_5049
GSM250006	breast		GPL_5049
GSM250007	breast		GPL_5049
GSM250009	breast		GPL_5049
GSM250010	breast		GPL_5049
GSM250011	breast		GPL_5049
GSM250012	breast		GPL_5049
GSM250013	breast		GPL_5049
GSM250014	breast		GPL_5049
GSM250015	breast		GPL_5049
GSM250016	breast		GPL_5049
GSM250017	breast		GPL_5049
GSM250018	breast		GPL_5049
GSM34431	breast		GPL_1390
GSM34433	breast		GPL_1390
GSM34434	breast		GPL_1390
GSM34438	breast		GPL_1390
GSM34446	breast		GPL_1390
GSM34447	breast		GPL_1390
GSM34448	breast		GPL_1390
GSM34449	breast		GPL_1390
GSM34450	breast		GPL_1390
GSM34451	breast		GPL_1390
GSM34452	breast		GPL_1390
GSM34454	breast		GPL_1390
GSM34455	breast		GPL_1390
GSM34456	breast		GPL_1390
GSM34457	breast		GPL_1390
GSM34458	breast		GPL_1390
GSM34459	breast		GPL_1390
GSM34460	breast		GPL_1390
GSM34474	breast		GPL_1390
GSM34475	breast		GPL_1390
GSM34479	breast		GPL_1390
GSM34480	breast		GPL_1390
GSM34481	breast		GPL_1390
GSM34482	breast		GPL_1390
GSM34483	breast		GPL_1390
GSM34486	breast		GPL_1390
GSM34488	breast		GPL_1390
GSM34494	breast		GPL_1390
GSM34495	breast		GPL_1390
GSM34496	breast		GPL_1390
GSM34497	breast		GPL_1390
GSM34534	breast		GPL_1390
GSM34535	breast		GPL_1390
GSM34536	breast		GPL_1390
GSM34537	breast		GPL_1390
GSM34538	breast		GPL_1390
GSM34539	breast		GPL_1390
GSM34540	breast		GPL_1390
GSM34541	breast		GPL_1390
GSM34542	breast		GPL_1390
GSM34544	breast		GPL_1390
GSM34545	breast		GPL_1390
GSM34546	breast		GPL_1390
GSM34547	breast		GPL_1390
GSM34548	breast		GPL_1390
GSM34549	breast		GPL_1390
GSM34550	breast		GPL_1390
GSM34553	breast		GPL_1390
GSM34554	breast		GPL_1390
GSM34558	breast		GPL_1390
GSM34559	breast		GPL_1390
GSM34560	breast		GPL_1390
GSM34561	breast		GPL_1390
GSM34562	breast		GPL_1390
GSM34563	breast		GPL_1390
GSM34565	breast		GPL_1390
GSM34566	breast		GPL_1390
GSM34567	breast		GPL_1390
GSM50135	breast		GPL_1390
GSM50149	breast		GPL_1390
GSM52885	breast		GPL_1390
GSM52886	breast		GPL_1390
GSM52887	breast		GPL_1390
GSM52888	breast		GPL_1390
GSM52889	breast		GPL_1390
GSM52890	breast		GPL_1390
GSM52891	breast		GPL_1390
GSM52892	breast		GPL_1390
GSM52893	breast		GPL_1390
GSM52894	breast		GPL_1390
GSM52895	breast		GPL_1390
GSM52896	breast		GPL_1390
GSM53474	breast		GPL_1390
GSM53478	breast		GPL_1390
GSM53479	breast		GPL_1390
GSM53480	breast		GPL_1390
GSM53481	breast		GPL_1390
GSM53482	breast		GPL_1390
GSM53483	breast		GPL_1390
GSM53484	breast		GPL_1390
GSM53485	breast		GPL_1390
GSM53486	breast		GPL_1390
GSM80216	breast		GPL_1390
GSM80217	breast		GPL_1390
GSM80218	breast		GPL_1390
GSM80219	breast		GPL_1390
GSM80220	breast		GPL_1390
GSM80221	breast		GPL_1390
GSM80222	breast		GPL_1390
GSM80226	breast		GPL_1390
GSM80227	breast		GPL_1390
GSM80229	breast		GPL_1390
GSM80230	breast		GPL_1390
GSM80232	breast		GPL_1390
GSM80237	breast		GPL_1390
GSM81166	breast		GPL_1390
GSM81167	breast		GPL_1390
GSM81168	breast		GPL_1390
GSM81169	breast		GPL_1390
GSM81170	breast		GPL_1390
GSM81171	breast		GPL_1390
GSM81172	breast		GPL_1390
GSM81173	breast		GPL_1390
GSM81174	breast		GPL_1390
GSM81175	breast		GPL_1390
GSM81176	breast		GPL_1390
GSM81177	breast		GPL_1390
GSM81178	breast		GPL_1390
GSM141001	breast		GPL_1390
GSM141002	breast		GPL_1390
GSM141008	breast		GPL_1390
GSM141017	breast		GPL_1390
GSM141022	breast		GPL_1390
GSM141086	breast		GPL_1390
GSM141090	breast		GPL_1390
GSM141092	breast		GPL_1390
GSM141093	breast		GPL_1390
GSM141094	breast		GPL_1390
GSM141095	breast		GPL_1390
GSM141098	breast		GPL_1390
GSM141099	breast		GPL_1390
GSM141100	breast		GPL_1390
GSM141101	breast		GPL_1390
GSM141102	breast		GPL_1390
GSM141103	breast		GPL_1390
GSM141105	breast		GPL_1390
GSM141106	breast		GPL_1390
GSM141107	breast		GPL_1390
GSM141108	breast		GPL_1390
GSM141111	breast		GPL_1390
GSM141113	breast		GPL_1390
GSM141114	breast		GPL_1390
GSM141115	breast		GPL_1390
GSM141117	breast		GPL_1390
GSM141118	breast		GPL_1390
GSM275782	breast		GPL_1390
GSM275783	breast		GPL_1390
GSM275784	breast		GPL_1390
GSM275806	breast		GPL_1390
GSM275808	breast		GPL_1390
GSM275814	breast		GPL_1390
GSM275815	breast		GPL_1390
GSM275818	breast		GPL_1390
GSM275824	breast		GPL_1390
GSM275827	breast		GPL_1390
GSM275831	breast		GPL_1390
GSM275836	breast		GPL_1390
GSM275838	breast		GPL_1390
GSM275845	breast		GPL_1390
GSM275849	breast		GPL_1390
GSM275851	breast		GPL_1390
GSM275855	breast		GPL_1390
GSM275856	breast		GPL_1390
GSM275861	breast		GPL_1390
GSM275862	breast		GPL_1390
GSM275864	breast		GPL_1390
GSM275871	breast		GPL_1390
GSM275872	breast		GPL_1390
GSM275874	breast		GPL_1390
GSM275884	breast		GPL_1390
GSM275892	breast		GPL_1390
GSM275899	breast		GPL_1390
GSM275907	breast		GPL_1390
GSM372539	breast		GPL_1390
GSM372540	breast		GPL_1390
GSM372541	breast		GPL_1390
GSM372557	breast		GPL_1390
GSM372558	breast		GPL_1390
GSM372559	breast		GPL_1390
GSM372560	breast		GPL_1390
GSM372561	breast		GPL_1390
GSM372562	breast		GPL_1390
GSM372563	breast		GPL_1390
GSM183222	skin	unknown	GPL570
GSM183223	skin	unknown	GPL570
GSM183224	skin	unknown	GPL570
GSM183225	skin	unknown	GPL570
GSM183226	skin	unknown	GPL570
GSM183227	skin	unknown	GPL570
GSM183228	skin	unknown	GPL570
GSM183229	skin	unknown	GPL570
GSM183230	skin	unknown	GPL570
GSM183231	skin	unknown	GPL570
GSM183232	skin	unknown	GPL570
GSM183233	skin	unknown	GPL570
GSM183235	skin	unknown	GPL570
GSM183252	skin	unknown	GPL570
GSM183253	skin	unknown	GPL570
GSM183254	skin	unknown	GPL570
GSM183255	skin	unknown	GPL570
GSM183256	skin	unknown	GPL570
GSM183257	skin	unknown	GPL570
GSM183258	skin	unknown	GPL570
GSM183259	skin	unknown	GPL570
GSM183260	skin	unknown	GPL570
GSM183261	skin	unknown	GPL570
GSM183262	skin	unknown	GPL570
GSM183263	skin	unknown	GPL570
GSM183264	skin	unknown	GPL570
GSM183265	skin	unknown	GPL570
GSM183266	skin	unknown	GPL570
GSM183273	skin	unknown	GPL570
GSM183274	skin	unknown	GPL570
GSM183275	skin	unknown	GPL570
GSM183276	skin	unknown	GPL570
GSM183277	skin	unknown	GPL570
GSM183278	skin	unknown	GPL570
GSM183279	skin	unknown	GPL570
GSM183280	skin	unknown	GPL570
GSM183281	skin	unknown	GPL570
GSM183282	skin	unknown	GPL570
GSM183283	skin	unknown	GPL570
GSM183284	skin	unknown	GPL570
GSM183285	skin	unknown	GPL570
GSM183286	skin	unknown	GPL570
GSM183287	skin	unknown	GPL570
GSM183288	skin	unknown	GPL570
GSM183289	skin	unknown	GPL570
GSM183290	skin	unknown	GPL570
GSM183291	skin	unknown	GPL570
GSM183292	skin	unknown	GPL570
GSM183293	skin	unknown	GPL570
GSM183294	skin	unknown	GPL570
GSM183295	skin	unknown	GPL570
GSM183296	skin	unknown	GPL570
GSM183297	skin	unknown	GPL570
GSM183298	skin	unknown	GPL570
GSM183303	skin	unknown	GPL570
GSM183304	skin	unknown	GPL570
GSM279958	breast	other	GPL570
GSM279961	breast	other	GPL570
GSM279963	breast	other	GPL570
GSM279964	breast	lung	GPL570
GSM279965	breast	other	GPL570
GSM279966	breast	other	GPL570
GSM279968	breast	other	GPL570
GSM279969	breast	other	GPL570
GSM279971	breast	other	GPL570
GSM279972	breast	other	GPL570
GSM279973	breast	other	GPL570
GSM279974	breast	lung	GPL570
GSM279975	breast	lung	GPL570
GSM279977	breast	lung	GPL570
GSM279978	breast	lung	GPL570
GSM279979	breast	other	GPL570
GSM279980	breast	other	GPL570
GSM279981	breast	other	GPL570
GSM279983	breast	other	GPL570
GSM279984	breast	other	GPL570
GSM279985	breast	other	GPL570
GSM279986	breast	other	GPL570
GSM279987	breast	other	GPL570
GSM305352	bone	unknown	GPL570
GSM305353	bone	unknown	GPL570
GSM305354	bone	unknown	GPL570
GSM305355	bone	unknown	GPL570
GSM305356	bone	unknown	GPL570
GSM305357	bone	unknown	GPL570
GSM305358	bone	unknown	GPL570
GSM305359	bone	unknown	GPL570
GSM305360	bone	unknown	GPL570
GSM305361	bone	unknown	GPL570
GSM305362	bone	unknown	GPL570
GSM305363	bone	unknown	GPL570
GSM305364	bone	unknown	GPL570
GSM305365	bone	unknown	GPL570
GSM305366	bone	unknown	GPL570
GSM305367	bone	unknown	GPL570
GSM305368	bone	unknown	GPL570
GSM305369	bone	unknown	GPL570
GSM305370	bone	unknown	GPL570
GSM305371	bone	unknown	GPL570
GSM305372	bone	unknown	GPL570
GSM305373	bone	unknown	GPL570
GSM305374	bone	unknown	GPL570
GSM305375	bone	unknown	GPL570
GSM305376	bone	unknown	GPL570
GSM305377	bone	unknown	GPL570
GSM305378	bone	unknown	GPL570
GSM305379	bone	unknown	GPL570
GSM305380	bone	unknown	GPL570
GSM305381	bone	unknown	GPL570
GSM305382	bone	unknown	GPL570
GSM305383	bone	unknown	GPL570
GSM305384	bone	unknown	GPL570
GSM305385	bone	unknown	GPL570
GSM305386	bone	unknown	GPL570
GSM305387	bone	unknown	GPL570
GSM305388	bone	unknown	GPL570
GSM308256	breast	other	GPL570
GSM308257	breast	other	GPL570
GSM308258	breast	other	GPL570
GSM308259	breast	other	GPL570
GSM308260	breast	other	GPL570
GSM308261	breast	brain,other	GPL570
GSM308262	breast	other	GPL570
GSM308263	breast	other	GPL570
GSM308264	breast	breast	GPL570
GSM308265	breast	other	GPL570
GSM308266	breast	other	GPL570
GSM308267	breast	other	GPL570
GSM308268	breast	other	GPL570
GSM308269	breast	other	GPL570
GSM308270	breast	other	GPL570
GSM308271	breast	breast	GPL570
GSM308272	breast	other	GPL570
GSM308273	breast	other	GPL570
GSM308274	breast	breast	GPL570
GSM308275	breast	other	GPL570
GSM308276	breast	other	GPL570
GSM308277	breast	other	GPL570
GSM308278	breast	other	GPL570
GSM308279	breast	other	GPL570
GSM308280	breast	brain	GPL570
GSM308281	breast	other	GPL570
GSM308282	breast	other	GPL570
GSM308283	breast	other	GPL570
GSM308284	breast	other	GPL570
GSM308285	breast	other	GPL570
GSM308286	breast	other	GPL570
GSM308287	breast	other	GPL570
GSM308288	breast	other	GPL570
GSM308289	breast	other	GPL570
GSM308290	breast	other	GPL570
GSM308291	breast	brain,other	GPL570
GSM308292	breast	other	GPL570
GSM308293	breast	other	GPL570
GSM308294	breast	other	GPL570
GSM308295	breast	other	GPL570
GSM308296	breast	breast	GPL570
GSM308297	breast	other	GPL570
GSM308298	breast	other	GPL570
GSM308299	breast	brain,other	GPL570
GSM308300	breast	other	GPL570
GSM308301	breast	breast	GPL570
GSM308302	breast	other	GPL570
GSM308303	breast	brain	GPL570
GSM308304	breast	other	GPL570
GSM308305	breast	other	GPL570
GSM308306	breast	other	GPL570
GSM308307	breast	brain,other	GPL570
GSM308308	breast	other	GPL570
GSM308309	breast	other	GPL570
GSM308310	breast	breast	GPL570
GSM308311	breast	other	GPL570
GSM308312	breast	breast	GPL570
GSM308313	breast	other	GPL570
GSM308314	breast	other	GPL570
GSM308315	breast	other	GPL570
GSM308316	breast	brain,other	GPL570
GSM308318	breast	other	GPL570
GSM308319	breast	other	GPL570
GSM308320	breast	other	GPL570
GSM308321	breast	other	GPL570
GSM308322	breast	other	GPL570
GSM308323	breast	other	GPL570
GSM308324	breast	other	GPL570
GSM308325	breast	other	GPL570
GSM308326	breast	brain	GPL570
GSM308327	breast	breast	GPL570
GSM308328	breast	other	GPL570
GSM308329	breast	breast	GPL570
GSM308330	breast	other	GPL570
GSM308331	breast	other	GPL570
GSM308332	breast	other	GPL570
GSM308333	breast	other	GPL570
GSM308334	breast	breast	GPL570
GSM308335	breast	other	GPL570
GSM308336	breast	other	GPL570
GSM308337	breast	breast	GPL570
GSM308338	breast	other	GPL570
GSM308339	breast	other	GPL570
GSM308340	breast	other	GPL570
GSM308341	breast	breast	GPL570
GSM308342	breast	other	GPL570
GSM308343	breast	other	GPL570
GSM308344	breast	other	GPL570
GSM308345	breast	other	GPL570
GSM308346	breast	other	GPL570
GSM308347	breast	other	GPL570
GSM308348	breast	other	GPL570
GSM308349	breast	other	GPL570
GSM308350	breast	other	GPL570
GSM308351	breast	breast	GPL570
GSM308352	breast	other	GPL570
GSM308353	breast	breast	GPL570
GSM308354	breast	other	GPL570
GSM308355	breast	other	GPL570
GSM308356	breast	other	GPL570
GSM308357	breast	breast	GPL570
GSM308358	breast	other	GPL570
GSM308359	breast	other	GPL570
GSM308360	breast	other	GPL570
GSM308361	breast	other	GPL570
GSM308362	breast	other	GPL570
GSM308363	breast	other	GPL570
GSM308364	breast	other	GPL570
GSM308365	breast	other	GPL570
GSM308366	breast	brain	GPL570
GSM308367	breast	other	GPL570
GSM308368	breast	other	GPL570
GSM308369	breast	other	GPL570
GSM308370	breast	brain	GPL570
GSM308371	breast	other	GPL570
GSM308372	breast	brain	GPL570
GSM308373	breast	other	GPL570
GSM308374	breast	brain	GPL570
GSM308375	breast	other	GPL570
GSM308376	breast	other	GPL570
GSM308377	breast	other	GPL570
GSM308378	breast	other	GPL570
GSM308379	breast	other	GPL570
GSM308380	breast	breast	GPL570
GSM308381	breast	other	GPL570
GSM308382	breast	other	GPL570
GSM308383	breast	other	GPL570
GSM308384	breast	other	GPL570
GSM308385	breast	other	GPL570
GSM308386	breast	other	GPL570
GSM308387	breast	other	GPL570
GSM308388	breast	breast	GPL570
GSM308389	breast	other	GPL570
GSM308390	breast	other	GPL570
GSM308391	breast	other	GPL570
GSM308392	breast	brain,other	GPL570
GSM308393	breast	other	GPL570
GSM308394	breast	other	GPL570
GSM308395	breast	other	GPL570
GSM308396	breast	other	GPL570
GSM308397	breast	brain	GPL570
GSM308398	breast	other	GPL570
GSM308399	breast	other	GPL570
GSM308400	breast	other	GPL570
GSM308401	breast	other	GPL570
GSM308402	breast	brain,other	GPL570
GSM308403	breast	other	GPL570
GSM308404	breast	other	GPL570
GSM308405	breast	other	GPL570
GSM308406	breast	breast	GPL570
GSM308407	breast	other	GPL570
GSM308408	breast	other	GPL570
GSM308409	breast	breast	GPL570
GSM308410	breast	other	GPL570
GSM308411	breast	other	GPL570
GSM308412	breast	other	GPL570
GSM308413	breast	brain,other	GPL570
GSM308414	breast	other	GPL570
GSM308415	breast	other	GPL570
GSM308416	breast	other	GPL570
GSM308417	breast	other	GPL570
GSM308418	breast	other	GPL570
GSM308419	breast	other	GPL570
GSM308420	breast	other	GPL570
GSM308421	breast	other	GPL570
GSM308422	breast	other	GPL570
GSM308423	breast	other	GPL570
GSM308424	breast	other	GPL570
GSM308425	breast	other	GPL570
GSM308426	breast	other	GPL570
GSM308427	breast	other	GPL570
GSM308428	breast	other	GPL570
GSM308429	breast	other	GPL570
GSM308430	breast	other	GPL570
GSM308431	breast	other	GPL570
GSM308432	breast	other	GPL570
GSM308433	breast	other	GPL570
GSM308434	breast	other	GPL570
GSM308435	breast	other	GPL570
GSM308436	breast	other	GPL570
GSM308437	breast	other	GPL570
GSM308438	breast	other	GPL570
GSM308439	breast	other	GPL570
GSM308440	breast	other	GPL570
GSM308441	breast	other	GPL570
GSM308442	breast	other	GPL570
GSM308443	breast	other	GPL570
GSM308444	breast	other	GPL570
GSM308445	breast	other	GPL570
GSM308446	breast	other	GPL570
GSM308447	breast	other	GPL570
GSM308448	breast	other	GPL570
GSM308449	breast	other	GPL570
GSM308450	breast	other	GPL570
GSM308451	breast	other	GPL570
GSM308452	breast	other	GPL570
GSM308453	breast	other	GPL570
GSM308454	breast	other	GPL570
GSM308455	breast	other	GPL570
GSM308456	breast	other	GPL570
GSM308457	breast	other	GPL570
GSM308458	breast	other	GPL570
GSM308459	breast	other	GPL570
GSM308460	breast	other	GPL570
GSM352095	breast	lung	GPL570
GSM352097	breast	brain	GPL570
GSM352098	breast	brain	GPL570
GSM352100	breast	bone	GPL570
GSM352101	breast	brain	GPL570
GSM352103	breast	bone	GPL570
GSM352105	breast	bone	GPL570
GSM352107	breast	brain	GPL570
GSM352109	breast	bone	GPL570
GSM352110	breast	brain	GPL570
GSM352111	breast	brain	GPL570
GSM352113	breast	brain	GPL570
GSM352114	breast	lung	GPL570
GSM352115	breast	brain	GPL570
GSM352117	breast	bone	GPL570
GSM352119	breast	bone	GPL570
GSM352120	breast	brain	GPL570
GSM352121	breast	brain	GPL570
GSM352122	breast	brain	GPL570
GSM352123	breast	bone	GPL570
GSM352124	breast	bone	GPL570
GSM352125	breast	brain	GPL570
GSM352126	breast	bone	GPL570
GSM352127	breast	lung	GPL570
GSM352128	breast	brain	GPL570
GSM352129	breast	brain	GPL570
GSM352130	breast	brain	GPL570
GSM352131	breast	bone	GPL570
GSM352132	breast	lung	GPL570
GSM390208	skin	unknown	GPL570
GSM390209	skin	unknown	GPL570
GSM390210	skin	unknown	GPL570
GSM390211	skin	unknown	GPL570
GSM390212	skin	unknown	GPL570
GSM390213	skin	unknown	GPL570
GSM390214	skin	unknown	GPL570
GSM390215	skin	unknown	GPL570
GSM390216	skin	unknown	GPL570
GSM390217	skin	unknown	GPL570
GSM390218	skin	unknown	GPL570
GSM390219	skin	unknown	GPL570
GSM390220	skin	unknown	GPL570
GSM390221	skin	unknown	GPL570
GSM390222	skin	unknown	GPL570
GSM390223	skin	unknown	GPL570
GSM390224	skin	unknown	GPL570
GSM390225	skin	unknown	GPL570
GSM390226	skin	unknown	GPL570
GSM390227	skin	unknown	GPL570
GSM390228	skin	unknown	GPL570
GSM390229	skin	unknown	GPL570
GSM390230	skin	unknown	GPL570
GSM390231	skin	unknown	GPL570
GSM390232	skin	unknown	GPL570
GSM390233	skin	unknown	GPL570
GSM390234	skin	unknown	GPL570
GSM390235	skin	unknown	GPL570
GSM390236	skin	unknown	GPL570
GSM390237	skin	unknown	GPL570
GSM390238	skin	unknown	GPL570
GSM390239	skin	unknown	GPL570
GSM390240	skin	unknown	GPL570
GSM390241	skin	unknown	GPL570
GSM390242	skin	unknown	GPL570
GSM390243	skin	unknown	GPL570
GSM390244	skin	unknown	GPL570
GSM390245	skin	unknown	GPL570
GSM390246	skin	unknown	GPL570
GSM390247	skin	unknown	GPL570
GSM390248	skin	unknown	GPL570
GSM390249	skin	unknown	GPL570
GSM390250	skin	unknown	GPL570
GSM390251	skin	unknown	GPL570
GSM390252	skin	unknown	GPL570
GSM390253	skin	unknown	GPL570
GSM390254	skin	unknown	GPL570
GSM390255	skin	unknown	GPL570
GSM390256	skin	unknown	GPL570
GSM390257	skin	unknown	GPL570
GSM390258	skin	unknown	GPL570
GSM390259	skin	unknown	GPL570
GSM390260	skin	unknown	GPL570
GSM390261	skin	unknown	GPL570
GSM390262	skin	unknown	GPL570
GSM390263	skin	unknown	GPL570
GSM390264	skin	unknown	GPL570
GSM390265	skin	unknown	GPL570
GSM390266	skin	unknown	GPL570
GSM390267	skin	unknown	GPL570
GSM390268	skin	unknown	GPL570
GSM390269	skin	unknown	GPL570
GSM390270	skin	lymph node	GPL570
GSM390271	skin	lymph node	GPL570
GSM390272	skin	other	GPL570
GSM390273	skin	lymph node	GPL570
GSM390274	skin	other	GPL570
GSM390275	skin	lymph node	GPL570
GSM390276	skin	lymph node	GPL570
GSM390277	skin	subcutanious soft tissue	GPL570
GSM390278	skin	lymph node	GPL570
GSM390279	skin	lymph node	GPL570
GSM390280	skin	subcutanious soft tissue	GPL570
GSM390281	skin	lymph node	GPL570
GSM452556	colorectum	unknown	GPL570
GSM452558	colorectum	unknown	GPL570
GSM452559	colorectum	unknown	GPL570
GSM452562	colorectum	unknown	GPL570
GSM452563	colorectum	unknown	GPL570
GSM452565	colorectum	unknown	GPL570
GSM452570	colorectum	unknown	GPL570
GSM452571	colorectum	unknown	GPL570
GSM452578	colorectum	unknown	GPL570
GSM452579	colorectum	unknown	GPL570
GSM452583	colorectum	unknown	GPL570
GSM452584	colorectum	unknown	GPL570
GSM452586	colorectum	unknown	GPL570
GSM452588	colorectum	unknown	GPL570
GSM452590	colorectum	unknown	GPL570
GSM452591	colorectum	unknown	GPL570
GSM452598	colorectum	unknown	GPL570
GSM452599	colorectum	unknown	GPL570
GSM452601	colorectum	unknown	GPL570
GSM452604	colorectum	unknown	GPL570
GSM452605	colorectum	unknown	GPL570
GSM452606	colorectum	unknown	GPL570
GSM452607	colorectum	unknown	GPL570
GSM452610	colorectum	unknown	GPL570
GSM452615	colorectum	unknown	GPL570
GSM452616	colorectum	unknown	GPL570
GSM452619	colorectum	unknown	GPL570
GSM452621	colorectum	unknown	GPL570
GSM452624	colorectum	unknown	GPL570
GSM452628	colorectum	unknown	GPL570
GSM452629	colorectum	unknown	GPL570
GSM452630	colorectum	unknown	GPL570
GSM452631	colorectum	unknown	GPL570
GSM452633	colorectum	unknown	GPL570
GSM452638	colorectum	unknown	GPL570
GSM452641	colorectum	unknown	GPL570
GSM452644	colorectum	unknown	GPL570
GSM452646	colorectum	unknown	GPL570
GSM452647	colorectum	unknown	GPL570
GSM452648	colorectum	unknown	GPL570
GSM452650	colorectum	unknown	GPL570
GSM452655	colorectum	unknown	GPL570
GSM452658	colorectum	unknown	GPL570
GSM452661	colorectum	unknown	GPL570
GSM459858	colorectum	liver	GPL570
GSM459859	colorectum	liver	GPL570
GSM459860	colorectum	liver	GPL570
GSM459861	colorectum	liver	GPL570
GSM459862	colorectum	liver	GPL570
GSM459863	colorectum	liver	GPL570
GSM459864	colorectum	liver	GPL570
GSM459865	colorectum	liver	GPL570
GSM461714	colorectum	liver	GPL570
GSM461716	colorectum	liver	GPL570
GSM461719	colorectum	liver	GPL570
GSM461724	colorectum	lung	GPL570
GSM461729	colorectum	lung	GPL570
GSM461730	colorectum	lung	GPL570
GSM461731	colorectum	lung	GPL570
GSM461733	breast	chest wall	GPL570
GSM461734	breast	chest wall	GPL570
GSM461735	breast	liver	GPL570
GSM461736	breast	lymph node	GPL570
GSM461744	colorectum	liver	GPL570
GSM461746	colorectum	liver	GPL570
GSM461747	colorectum	liver	GPL570
GSM461748	colorectum	liver	GPL570
GSM461750	breast	lymph node	GPL570
GSM461752	breast	lymph node	GPL570
GSM461753	breast	lymph node	GPL570
GSM461754	breast	lymph node	GPL570
GSM461755	breast	lymph node	GPL570
GSM461756	breast	lymph node	GPL570
GSM461758	colorectum	liver	GPL570
GSM461759	colorectum	liver	GPL570
GSM461760	colorectum	liver	GPL570
GSM461761	colorectum	liver	GPL570
GSM461762	colorectum	liver	GPL570
GSM461763	colorectum	liver	GPL570
GSM461764	colorectum	lung	GPL570
GSM461765	colorectum	colorectum	GPL570
GSM461766	breast	liver	GPL570
GSM461767	colorectum	liver	GPL570
GSM461768	colorectum	colorectum	GPL570
GSM461769	colorectum	liver	GPL570
GSM461770	colorectum	liver	GPL570
GSM461771	colorectum	liver	GPL570
GSM461772	colorectum	lung	GPL570
GSM461773	colorectum	liver	GPL570
GSM461774	breast	liver	GPL570
GSM461775	colorectum	liver	GPL570
GSM461776	colorectum	liver	GPL570
GSM461777	colorectum	liver	GPL570
GSM461778	colorectum	liver	GPL570
GSM461779	colorectum	liver	GPL570
GSM461780	colorectum	liver	GPL570
GSM461781	colorectum	liver	GPL570
GSM461782	colorectum	colorectum	GPL570
GSM461783	breast	brain	GPL570
GSM461785	colorectum	brain	GPL570
GSM461786	lung	brain	GPL570
GSM461788	lung	brain	GPL570
GSM461789	colorectum	brain	GPL570
GSM461790	lung	brain	GPL570
GSM461791	breast	brain	GPL570
GSM461792	lung	brain	GPL570
GSM461793	lung	brain	GPL570
GSM461794	lung	brain	GPL570
GSM461795	lung	lymph node	GPL570
GSM461796	lung	lymph node	GPL570
GSM461797	lung	lymph node	GPL570
GSM359477	kindey	lung	GPL570
GSM359478	kindey	lung	GPL570
GSM359479	kindey	lung	GPL570
GSM359480	kindey	lung	GPL570
GSM359481	kindey	lung	GPL570
GSM359482	kindey	lung	GPL570
GSM359483	kindey	lung	GPL570
GSM359484	kindey	lung	GPL570
GSM359485	kindey	lung	GPL570
GSM359486	kindey	lung	GPL570
GSM359487	kindey	lung	GPL570
GSM359488	kindey	lung	GPL570
GSM359489	kindey	lung	GPL570
GSM359490	kindey	lung	GPL570
GSM359491	kindey	lung	GPL570
GSM359492	kindey	lung	GPL570
GSM359493	kindey	lung	GPL570
GSM359494	kindey	lung	GPL570
GSM359495	kindey	lung	GPL570
GSM359496	kindey	lung	GPL570
GSM559577	kindey	adrenal gland,bone,lymph node	GPL570
GSM559578	kindey	lung,liver	GPL570
GSM559579	kindey	lung,soft tissue	GPL570
GSM559580	kindey	adrenal gland,lung,renal	GPL570
GSM559581	kindey	bone	GPL570
GSM559583	kindey	lymph node	GPL570
GSM559585	kindey	adrenal gland,bone,lung	GPL570
GSM559587	kindey	lung	GPL570
GSM559589	kindey	lung,lymph node	GPL570
GSM559591	kindey	adrenal gland,renal,pancreas,parotis	GPL570
GSM559592	kindey	lung,mediastinal	GPL570
GSM559595	kindey	lung	GPL570
GSM559596	kindey	skin	GPL570
GSM559597	kindey	lung	GPL570
GSM559598	kindey	lymph node	GPL570
GSM559599	kindey	lung,skin	GPL570
GSM559600	kindey	lung	GPL570
GSM559705	kindey	lung	GPL570
GSM559706	kindey	lung	GPL570
GSM559707	kindey	lung	GPL570
GSM559708	kindey	lung	GPL570
GSM559709	kindey	lung	GPL570
GSM559710	kindey	lung	GPL570
GSM559711	kindey	lung	GPL570
GSM559712	kindey	lung	GPL570
GSM559713	kindey	lung	GPL570
GSM559714	kindey	lung	GPL570
GSM559715	kindey	lung	GPL570
GSM559716	kindey	lung	GPL570
GSM559717	kindey	lung	GPL570
GSM559718	kindey	lung	GPL570
GSM559719	kindey	lung	GPL570
GSM559720	kindey	lung	GPL570
GSM559721	kindey	lung	GPL570
GSM559722	kindey	lung	GPL570
GSM559723	kindey	lung	GPL570
GSM559724	kindey	lung	GPL570
GSM559725	kindey	lung	GPL570
GSM559726	kindey	lung	GPL570
GSM559727	kindey	lung	GPL570
GSM559728	kindey	lung	GPL570
GSM579349	kindey	unknown	GPL570
GSM579350	kindey	unknown	GPL570
GSM579351	kindey	unknown	GPL570
GSM579352	kindey	unknown	GPL570
GSM579353	kindey	unknown	GPL570
GSM579354	kindey	unknown	GPL570
GSM579355	kindey	unknown	GPL570
GSM579356	kindey	unknown	GPL570
GSM579357	kindey	unknown	GPL570
GSM579358	kindey	unknown	GPL570
GSM579359	kindey	unknown	GPL570
GSM579360	kindey	unknown	GPL570
GSM579361	kindey	unknown	GPL570
GSM579362	kindey	unknown	GPL570
GSM579363	kindey	unknown	GPL570
GSM579364	kindey	unknown	GPL570
GSM579365	kindey	unknown	GPL570
GSM579366	kindey	unknown	GPL570
GSM579367	kindey	unknown	GPL570
GSM579368	kindey	unknown	GPL570
GSM579369	kindey	unknown	GPL570
GSM579370	kindey	unknown	GPL570
GSM579371	kindey	unknown	GPL570
GSM579372	kindey	unknown	GPL570
GSM579373	kindey	unknown	GPL570
GSM579374	kindey	unknown	GPL570
GSM579375	kindey	unknown	GPL570
GSM579376	kindey	unknown	GPL570
GSM579377	kindey	unknown	GPL570
GSM579378	kindey	unknown	GPL570
GSM579379	kindey	unknown	GPL570
GSM579380	kindey	unknown	GPL570
GSM992272	colorectum	liver	GPL570
GSM992273	colorectum	liver	GPL570
[truncated: 1,102 more rows]
