# Supplementary material for: A Machine Learning Method to Trace Cancer Primary Lesion Using Microarray-Based Gene Expression Data
Source: Front Oncol. 2022 Apr 21;12:832567. doi: 10.3389/fonc.2022.832567 (PMC9071249; doi:10.3389/fonc.2022.832567)
Supplement: Supplementary file 2 [file Table_2.xlsx]

## Sheet: TCGA_gene_name
	Gene name
1	RP11-322E11.2
2	RP11-803D5.4
3	AMBP
4	SMC1B
5	PAX1
6	TG
7	CDX2
8	MIR4767
9	KLK3
10	TRPS1
11	PHC1
12	SALL1
13	RPPH1
14	INS
15	MSX1
16	PAX3
17	KRT5
18	RP3-477M7.6
19	KLHL17
20	EMX2
21	RP11-323C15.2
22	NXPE1
23	CDKN2A
24	ALKBH2
25	CPB2
26	RPL23AP12
27	SFTA3
28	F8A3
29	TBATA
30	CD300A
31	PPY
32	NUDT4
33	DNAJB6P8
34	GRINA
35	NR6A1
36	PITX3
37	RP11-902B17.1
38	ERBB4
39	SNORD17
40	RNU6-140P
41	CR1
42	NOX1
43	WASH7P
44	AC099850.1
45	TBX5-AS1
46	RP11-16C1.3
47	MAP1LC3A
48	SRSF9
49	LMX1B
50	SOX17
51	AMMECR1L
52	SNX7
53	MARCKSL1
54	PRKG2-AS1
55	GDF7
56	SAP18
57	RP11-704M14.1
58	NSMCE1
59	LINC01082
60	RP11-705C15.4
61	TNS4
62	LGALS12
63	SERPINB4
64	PKN3
65	A2ML1
66	RP11-345I18.1
67	ZFPM1
68	RP4-758J24.6
69	RP11-129K12.1
70	PADI1
71	CH507-513H4.5
72	RP11-264B14.2
73	RP11-394B5.2
74	SNRPGP10
75	CCDC28B
76	PSMB11
77	ALOX12B
78	TFAP2B
79	HRG
80	SND1-IT1
81	YRDC
82	SLCO2A1
83	RP11-203H2.2
84	L1TD1
85	IRX5
86	C1D
87	BARX1
88	TSHR
89	DVL1
90	RP5-972B16.2
91	HOXA11
92	CFHR2
93	UBE2V1P11
94	SLC11A1
95	CPA4
96	FZD2
97	NLRP1
98	FAM189B
99	PNLIP
100	DDX3Y
101	LINC01342
102	MACF1
103	NCBP2
104	SPOCD1
105	CSDC2
106	AOC2
107	RP11-3P17.5
108	NKX2-1
109	PSMC3IP
110	HOXD10
111	DBN1
112	TMEM82
113	CDK16
114	UNQ6494
115	FOXE1
116	ZNF512B
117	CTD-2588E21.1
118	MTATP8P1
119	BICDL1
120	RP11-84A19.3
121	KLKB1
122	MAB21L2
123	RN7SL752P
124	CICP27
125	RP11-316F12.1
126	LLNLR-268E12.1
127	MTCO3P12
128	FAH
129	LLNLR-304G9.1
130	NDUFA4L2
131	RP1-202O8.2
132	TSPOAP1
133	APOD
134	WASH9P
135	CTA-992D9.7
136	SLFN11
137	NKX3-1
138	PCBP4
139	LRRCC1
140	RPS27P21
141	RNF8
142	CLIC4
143	TIMM21
144	ADRA2C
145	RPS26P6
146	LINC00993
147	ADAMTS2
148	AP006621.6
149	HEY1
150	LINC02783
151	TBX5
152	FAM177B
153	GLP2R
154	DOK4
155	FTH1P15
156	AZGP1
157	IFFO2
158	RN7SL128P
159	RFC4
160	ROCR
161	SDR16C5
162	MAGEA3
163	CLN8
164	HMGB1P10
165	AC006262.10
166	EMCN
167	RP11-608O21.1
168	RP11-733O18.1
169	RP11-443C10.1
170	IGLC2
171	QPCTL
172	CPNE4
173	RNU6-901P
174	LA16c-431H6.6
175	LY6K
176	RP11-206L10.17
177	MTND5P16
178	RP11-29H23.7
179	CTD-3064M3.3
180	GATM
181	MXRA8
182	MTND2P28
183	IHH
184	IGLJ3
185	FCRL6
186	PLPP7
187	LINC01910
188	SERPINH1
189	SLPI
190	LINC02169
191	PLIN5
192	SPINK2
193	RAC1P5
194	SNORD113-3
195	RP5-1052M9.1
196	LINC02167
197	CTD-2626G11.2
198	ITGA1
199	GDF3
200	PGAP4

## Sheet: GEO_gene_name
	Gene name
1	RAD17
2	ABCG1
3	PARD3
4	CDC25C
5	NEUROG1
6	ZFX
7	TFE3
8	RRAS2
9	PVALB
10	EPHB3
11	SLC12A5
12	STAT4
13	CES2
14	SYP
15	TNFAIP1
16	GPR17
17	TRIM33
18	MEST
19	BRF1
20	PLA2G1B
21	SLC4A7
22	TFAP2B
23	PRKCA
24	HOXB13
25	MANBA
26	PAX1
27	PPP1R10
28	PLCB4
29	HSPA6
30	TRIM10
31	CNTFR
32	PSMA3
33	CP
34	ABCF1
35	CDK8
36	RAF1
37	MAPK1
38	HRH2
39	GOSR1
40	RBBP6
41	CCNA1
42	PDCL
43	WWP2
44	IFNW1
45	ELMO3
46	BCS1L
47	GBAS
48	PALMD
49	S100A6
50	MFAP3
51	BACH1
52	ARHGEF3
53	PTN
54	RABAC1
55	SENP3
56	APOL6
57	CLN3
58	LIPA
59	FUT2
60	VAMP1
61	IPP
62	SSPN
63	PAX8
64	RIN3
65	PLAUR
66	IDH3B
67	EHD2
68	ITPK1
69	WNT3
70	LSM5
71	MBD1
72	GUCA1A
73	LDHB
74	TAS2R7
75	F2RL1
76	DDR1
77	USP9X
78	CD164
79	NFIX
80	SRP54
81	PAPSS2
82	CDH1
83	PECAM1
84	SMUG1
85	PTPN21
86	EHF
87	PSPN
88	NFRKB
89	PDE5A
90	CEBPB
91	PTDSS2
92	EPHA5
93	SCNN1G
94	EDNRB
95	TFG
96	PRSS12
97	SLC22A7
98	SV2B
99	CNNM3
100	ETFDH
101	SLC6A11
102	PKD2
103	RPL13A
104	FOS
105	XBP1
106	STMN1
107	NPY
108	PPP3CB
109	PTPN7
110	TOB1
111	COLEC12
112	C1orf21
113	CYP11B1
114	SNCA
115	RFC2
116	BBC3
117	GDAP2
118	PCYT1A
119	SYN3
120	PDCD4
121	THRA
122	PYY2
123	ZNF132
124	SFTPB
125	DFNA5
126	NFX1
127	INVS
128	TLR1
129	CD47
130	POU3F4
131	LMO4
132	SDS
133	TNFRSF11B
134	AVP
135	RELA
136	RECK
137	LIPE
138	PPP2R5C
139	GNB5
140	STRN
141	F2R
142	DEF6
143	HLADPA1
144	GPR3
145	PABPN1
146	BRD7
147	MEP1A
148	SYN1
149	AMH
150	CSTF1
151	PTBP2
152	INHA
153	PDXK
154	GATA3
155	PLCG2
156	EEF1E1
157	STX16
158	PCCB
159	ETV3
160	MCOLN1
161	COL19A1
162	PMAIP1
163	BBS4
164	CAPN6
165	MAGOH
166	ALOX5AP
167	CA6
168	ARHGAP6
169	SPINT1
170	TAF12
171	ELL
172	KLK10
173	TRPC3
174	GRM3
175	CD163
176	C2
177	GNA15
178	FUT8
179	POLG2
180	PHEX
181	PSG4
182	ABCB8
183	YWHAZ
184	KCNA10
185	NAP1L1
186	PRODH
187	FKBP1B
188	RAB26
189	ARTN
190	CPM
191	DDX1
192	FH
193	LLGL2
194	PLAGL2
195	CFLAR
196	EPAS1
197	CPA3
198	PPP1R12B
199	TEAD1
200	PNMA2
201	GPR15
202	DTYMK
203	PABPC4
204	ADORA2B
205	MYBBP1A
206	GNG5
207	KCNJ6
208	EPB41
209	ENTPD2
210	ASIP
211	SNTG2
212	SLC7A6
213	EPHX1
214	PLCG1
215	MUC4
216	CACNG5
217	ZNF41
218	PTBP1
219	CECR1
220	DFFB
221	CD58
222	LRRC3
223	SFN
224	SERPINA1
225	DNTT
226	KLF1
227	MRPS16
228	KCNH2
229	UCHL1
230	TBX1
231	LAMB2
232	FLII
233	MS4A4A
234	PRKAR2A
235	FASN
236	TUBA8
237	PKP2
238	SLC25A10
239	PAWR
240	GLYAT
241	HSPA1L
242	BCAN
243	UST
244	SART1
245	LCAT
246	MEPE
247	GRB14
248	UBE2E3
249	CD97
250	SPINK5
251	AVPR1A
252	DAZAP2
253	UBE2L6
254	FGF9
255	NR0B1
256	TRIM37
257	RIPK1
258	CHST3
259	PEX13
260	ARHGAP5
261	AASDHPPT
262	GRIN1
263	GAP43
264	ELF4
265	WIF1
266	WFDC2
267	MTA1
268	XRCC1
269	SF3B2
270	RAD51C
271	ZW10
272	EMP2
273	TBX6
274	MITF
275	PRKAB2
276	SPRR1B
277	POLR2H
278	BUB1B
279	MAFB
280	CD209
281	GRM4
282	PPIL2
283	KCNN4
284	GPR85
285	BNIP2
286	NFKBIB
287	GAMT
288	FCER1G
289	IL3
290	ALDH1A1
291	QPCT
292	KAL1
293	SCN1A
294	GFPT2
295	ATP2C1
296	HADHB
297	SNAP25
298	PTPN2
299	GLRX2
300	CCND1
301	ALDH3B2
302	KLHL3
303	RGS2
304	SYT5
305	PLN
306	ITGB8
307	BTBD1
308	LDOC1
309	NCALD
310	RPS3A
311	NHP2L1
312	CINP
313	PCSK1
314	PRKAR1A
315	SLC25A11
316	SLC6A5
317	PTPRR
318	BAGE
319	TEX14
320	CAPNS1
321	TNNI2
322	MSR1
323	WISP1
324	C4BPA
325	KRT1
326	ST7
327	FLT4
328	BNIP1
329	PSTPIP2
330	MYB
331	SIGLEC9
332	SETBP1
333	KMO
334	HBD
335	HAL
336	SNTB2
337	PROP1
338	ADAM28
339	PRKAA1
340	MAT2B
341	PGM5
342	ARHGEF1
343	NRAS
344	MATK
345	DUSP2
346	SLC6A6
347	HTR1B
348	BIN2
349	DSP
350	TFDP2
351	CLDN9
352	SERPINA7
353	XRCC5
354	HOXD11
355	CBX4
356	ETS2
357	USH2A
358	YWHAH
359	BATF
360	RAD52
361	PARG
362	FABP7
363	NLGN1
364	C11orf16
365	SPAG1
366	ITPA
367	NPY5R
368	KL
369	HSPG2
370	SORL1
371	CYP4F2
372	RAB31
373	L1CAM
374	ALDH2
375	PTPRD
376	CTRC
377	LIMS1
378	CACNA1E
379	FOXF1
380	PDGFB
381	TKTL1
382	HAO1
383	AGTR1
384	HIRA
385	PARN
386	GJA3
387	PAX9
388	NAPG
389	ALX4
390	GNAS
